# Supplementary material for: Tree Size Influences Leaf Shape but Does Not Affect the Proportional Relationship Between Leaf Area and the Product of Length and Width
Source: Front Plant Sci. 2022 Jun 9;13:850203. doi: 10.3389/fpls.2022.850203 (PMC9221507; doi:10.3389/fpls.2022.850203)
Supplement: Supplementary file 1 [file Table_1.xlsx]

## Sheet: Table S1
TABLE S1 | Leaf data from 60 Quercus pannosa trees
Code	Site	DBH	Height	FM	DM	n1	n2	n	upper.area	lower.area	AR	scan.length	scan.width	scan.area	scan.perimeter	x.width	width.1e	width.2e	width.4e	width.6e	width.7e
1-001	2	8.59437	7.14	0.1686	0.0866	1103	1104	2290	2.64232	2.45388	1.07679	3.10253	2.09535	5.09619	8.53477	1.71724	1.29685	1.68119	2.06757	1.92684	1.50233
1-002	2	8.59437	7.14	0.1422	0.0758	1069	992	2081	2.20492	1.9574	1.12645	2.718	1.94699	4.16231	7.73536	1.60922	1.24763	1.5596	1.88815	1.79191	1.40921
1-004	2	8.59437	7.14	0.2478	0.1268	1245	1233	2492	3.03688	3.19948	0.949179	3.31386	2.40882	6.23637	9.31808	1.74856	1.52652	2.01265	2.40005	2.16983	1.56416
1-005	2	8.59437	7.14	0.1923	0.099	1076	1115	2221	2.33613	2.47374	0.944373	2.98863	2.03645	4.80988	8.36254	1.52696	1.37242	1.71485	2.03002	1.83565	1.36359
1-007	2	8.59437	7.14	0.2525	0.1217	1339	1257	2608	3.5073	3.10342	1.13014	3.47854	2.4398	6.61072	9.72843	2.01963	1.53975	1.93686	2.36198	2.23246	1.70191
1-008	2	8.59437	7.14	0.2472	0.1323	1288	1184	2616	3.56749	3.14775	1.13334	3.41167	2.45973	6.71524	9.72988	1.90965	1.72768	2.04923	2.44839	2.2181	1.59183
1-009	2	8.59437	7.14	0.1539	0.0823	1098	1080	2202	2.3349	2.23111	1.04652	2.95466	2.04167	4.56601	8.1321	1.74037	1.22376	1.55366	1.96979	1.83082	1.34104
1-010	2	8.59437	7.14	0.2228	0.124	1249	1195	2524	3.29586	3.21737	1.0244	3.08836	2.66829	6.51323	9.40441	1.82913	1.6164	2.11877	2.62117	2.50023	2.02587
1-011	2	8.59437	7.14	0.1633	0.0932	1225	1084	2308	2.98237	2.0486	1.45581	3.08918	2.05733	5.03097	8.58951	1.66205	1.3553	1.7065	2.0245	1.8896	1.42769
1-012	2	8.59437	7.14	0.2276	0.1223	1309	1278	2589	3.15253	3.30503	0.953858	3.39443	2.40287	6.45755	9.53224	1.8057	1.56018	2.0223	2.39034	2.18766	1.54595
1-013	2	8.59437	7.14	0.2028	0.1139	1253	1191	2533	3.41174	2.9786	1.14542	3.31519	2.43171	6.39034	9.44278	1.93533	1.6256	2.02697	2.39803	2.16823	1.61528
1-014	2	8.59437	7.14	0.2282	0.1171	1341	1236	2593	3.70119	3.2458	1.1403	3.47831	2.7048	6.94699	9.81381	1.97724	1.49909	2.00685	2.67453	2.39893	1.71397
1-015	2	8.59437	7.14	0.1953	0.1086	1267	1258	2565	3.04827	3.21251	0.948875	3.37316	2.36064	6.26078	9.41201	1.80126	1.65034	2.01321	2.3518	1.99424	1.47985
1-016	2	8.59437	7.14	0.1414	0.0799	1078	1010	2236	2.43694	2.42166	1.00631	2.98462	2.13661	4.8586	8.32777	1.80735	1.21528	1.59535	2.08564	2.03443	1.50797
1-017	2	8.59437	7.14	0.2123	0.1037	1297	1209	2534	3.18554	3.26983	0.974222	3.34439	2.48346	6.45537	9.49981	1.74069	1.56895	1.97188	2.47717	2.24058	1.63127
1-018	2	8.59437	7.14	0.2211	0.1224	1196	1280	2569	3.08196	3.18176	0.968637	3.29879	2.37683	6.26372	9.38056	1.96684	1.69206	2.03553	2.34599	2.06765	1.5936
1-019	2	8.59437	7.14	0.203	0.1145	1324	1213	2584	3.44096	3.00426	1.14536	3.46468	2.40297	6.44522	9.55091	2.10516	1.28724	1.8293	2.34856	2.29076	1.78405
1-020	2	8.59437	7.14	0.1688	0.095	1266	1136	2460	3.23008	2.36662	1.36485	3.179	2.18525	5.5967	8.99736	1.92811	1.38421	1.69683	2.12427	2.10107	1.74988
1-021	2	8.59437	7.14	0.2427	0.1206	1314	1201	2611	3.29592	3.29733	0.999572	3.42542	2.51954	6.59325	9.77399	1.80916	1.46905	1.97159	2.48921	2.33743	1.66634
1-022	2	8.59437	7.14	0.1422	0.0798	1128	1008	2176	2.47451	2.17758	1.13636	2.90847	2.03968	4.65209	8.12195	1.70237	1.22226	1.65046	2.01536	1.86026	1.46501
1-023	2	8.59437	7.14	0.1772	0.0912	1221	1089	2314	2.75694	2.20521	1.25019	3.20045	1.98199	4.96215	8.54621	1.72477	1.32418	1.73354	1.95626	1.72242	1.30784
1-024	2	8.59437	7.14	0.131	0.0723	995	969	2105	2.10445	2.19436	0.959026	2.92293	1.90456	4.2988	7.94781	1.59691	1.16562	1.50855	1.8713	1.74944	1.34506
1-026	2	8.59437	7.14	0.1921	0.0945	1167	1062	2255	2.73856	2.34073	1.16996	3.05504	2.09285	5.07929	8.5019	1.73848	1.29347	1.69949	2.06859	1.97686	1.63346
1-027	2	8.59437	7.14	0.1757	0.095	1152	1025	2235	2.80356	2.27574	1.23193	3.05211	2.09473	5.0793	8.50187	1.69252	1.29212	1.6973	2.06513	1.97792	1.64058
1-028	2	8.59437	7.14	0.2293	0.1136	1247	1185	2543	3.06006	2.82846	1.08188	3.35431	2.26129	5.88851	9.32193	1.99602	1.44418	1.74282	2.2223	2.00383	1.53277
1-029	2	8.59437	7.14	0.1534	0.0864	1166	1004	2192	2.65826	1.86019	1.42903	2.90525	1.94972	4.51845	8.08257	1.64482	1.2895	1.62441	1.91538	1.78816	1.4506
1-031	2	8.59437	7.14	0.1498	0.0785	1099	1030	2156	2.39497	2.11691	1.13135	2.92611	2.00918	4.51188	8.06378	1.72199	1.16078	1.63039	1.99204	1.75093	1.40889
1-032	2	8.59437	7.14	0.1905	0.1083	1153	1136	2439	2.79371	3.13169	0.892078	3.35427	2.33032	5.9254	9.18018	2.17145	1.35233	1.808	2.29391	2.09943	1.60458
1-033	2	8.59437	7.14	0.2025	0.1024	1151	1027	2252	2.88682	2.15277	1.34098	3.02634	2.15532	5.03959	8.45942	1.60909	1.36506	1.77751	2.15079	1.88215	1.43036
1-034	2	8.59437	7.14	0.1864	0.1043	1187	1134	2337	2.83798	2.69447	1.05326	3.27373	2.23738	5.53246	8.89088	1.80328	1.2545	1.646	2.20019	2.05172	1.61314
1-035	2	8.59437	7.14	0.1103	0.0616	947	954	1917	1.71556	1.86581	0.919471	2.6857	1.67982	3.58137	7.26924	1.47805	1.07963	1.40076	1.6678	1.53759	1.20731
1-036	2	8.59437	7.14	0.1771	0.0906	1118	1022	2164	2.52311	2.26752	1.11272	2.95385	2.10518	4.79062	8.22166	1.70086	1.30136	1.65095	2.06809	1.92234	1.40352
1-037	2	8.59437	7.14	0.1407	0.0786	1118	1045	2250	2.70499	2.24538	1.20469	2.90062	2.12744	4.95036	8.39141	1.41646	1.50232	1.84725	2.12163	1.83255	1.38657
1-038	2	8.59437	7.14	0.1577	0.0903	1133	1051	2236	2.44746	2.25933	1.08327	2.96359	1.97882	4.70679	8.27614	1.61241	1.32769	1.64039	1.94706	1.81411	1.41685
1-040	2	8.59437	7.14	0.1417	0.0785	988	972	1978	2.13458	1.96952	1.08381	2.76366	2.00169	4.1041	7.61383	1.60112	1.05961	1.51383	1.96193	1.76707	1.31444
1-041	2	8.59437	7.14	0.129	0.0691	1049	954	2025	2.18031	1.91757	1.13702	2.66713	1.97484	4.09788	7.6337	1.65338	1.20723	1.54776	1.91729	1.80355	1.42526
1-042	2	8.59437	7.14	0.146	0.084	1059	1035	2149	2.17607	2.21126	0.984087	2.79634	1.94437	4.38732	8.00491	1.50016	1.33731	1.62504	1.93371	1.76118	1.35415
1-043	2	8.59437	7.14	0.136	0.0761	1049	997	2068	2.06216	1.89482	1.08831	2.88883	1.78416	3.95698	7.69616	1.71517	1.1206	1.39443	1.72855	1.62852	1.2039
1-044	2	8.59437	7.14	0.1137	0.0543	871	886	1767	1.41275	1.64941	0.85652	2.38777	1.61402	3.06216	6.68477	1.18427	1.08393	1.39017	1.61136	1.44107	1.06856
1-045	2	8.59437	7.14	0.1572	0.0777	1028	1057	2113	2.03145	2.27175	0.894222	2.802	1.91714	4.3032	7.89425	1.69707	1.20539	1.58931	1.90006	1.78618	1.45909
1-046	2	8.59437	7.14	0.1256	0.0707	1055	965	2030	2.04169	1.86965	1.09202	2.69774	1.82889	3.91135	7.5565	1.54454	1.13569	1.45649	1.80727	1.7094	1.3357
1-047	2	8.59437	7.14	0.1469	0.0661	1109	964	2074	2.5075	1.76318	1.42215	2.78023	1.93058	4.27068	7.78394	1.47619	1.20798	1.58542	1.9216	1.79528	1.43724
1-048	2	8.59437	7.14	0.1744	0.1018	1209	1044	2306	3.00233	2.24141	1.33948	3.00029	2.20229	5.24374	8.60429	1.6388	1.42081	1.79843	2.19312	1.98981	1.52248
1-049	2	8.59437	7.14	0.154	0.0865	1137	985	2134	2.43144	2.02716	1.19943	2.76653	2.02329	4.4586	7.94885	1.53542	1.34934	1.66031	1.99267	1.8605	1.40287
1-050	2	8.59437	7.14	0.1271	0.0707	1047	905	1955	2.19024	1.66929	1.31208	2.6949	1.88646	3.85954	7.41671	1.59999	1.02843	1.43902	1.84598	1.73865	1.34652
1-052	2	8.59437	7.14	0.1245	0.059	908	896	1894	1.74832	1.64841	1.06061	2.63153	1.64956	3.39673	7.09142	1.31534	1.17268	1.45593	1.64956	1.40041	1.02247
1-053	2	8.59437	7.14	0.1882	0.0954	1081	1005	2237	2.46011	2.4944	0.986253	3.00088	2.14665	4.9545	8.41113	1.80255	1.28219	1.64624	2.11359	1.98223	1.49565
1-056	2	8.59437	7.14	0.116	0.0592	930	827	1805	1.84443	1.59507	1.15634	2.51175	1.91604	3.4395	7.04986	1.50293	0.889387	1.32135	1.85153	1.69889	1.23703
1-057	2	8.59437	7.14	0.1467	0.072	1086	987	2078	2.16573	2.00507	1.08013	2.751	1.87091	4.1708	7.73646	1.53199	1.31241	1.6235	1.86335	1.70482	1.30702
1-058	2	8.59437	7.14	0.1953	0.1056	1033	1071	2196	2.22439	2.70253	0.823077	2.79388	2.22482	4.92691	8.2438	1.63972	1.33532	1.79808	2.20693	2.08418	1.65065
1-059	2	8.59437	7.14	0.1298	0.0732	988	1001	2022	2.0077	2.18483	0.918928	2.75294	2.01601	4.19253	7.69217	1.53331	1.13462	1.57199	1.99734	1.79886	1.35423
1-061	2	8.59437	7.14	0.1484	0.0786	1078	1055	2135	2.29637	2.27213	1.01067	2.736	2.12467	4.5685	8.01139	1.49331	1.25078	1.61988	2.12011	1.99052	1.61755
1-062	2	8.59437	7.14	0.1667	0.0845	1053	1020	2148	2.17817	2.27077	0.959221	2.89167	1.95773	4.44893	7.98233	1.51746	1.26241	1.62531	1.9445	1.72687	1.34013
1-063	2	8.59437	7.14	0.1543	0.0839	1051	1007	2080	2.04321	2.1304	0.959075	2.68409	1.89981	4.17361	7.76449	1.54344	1.38437	1.68099	1.88345	1.71489	1.35129
1-064	2	8.59437	7.14	0.1672	0.0803	996	1066	2137	1.91427	2.49918	0.765957	2.8634	1.97493	4.41345	7.97933	1.45775	1.3559	1.66839	1.97414	1.65645	1.21951
1-065	2	8.59437	7.14	0.1386	0.073	1047	978	2043	2.17921	1.83285	1.18897	2.81682	1.82306	4.01206	7.7191	1.53836	1.11406	1.46527	1.80419	1.67444	1.31115
1-066	2	8.59437	7.14	0.174	0.0974	1078	1119	2263	2.22636	2.70898	0.821845	3.02261	2.0729	4.93534	8.41704	1.69386	1.38587	1.73771	2.06094	1.7885	1.44406
1-067	2	8.59437	7.14	0.1832	0.1038	1192	1109	2356	2.79786	2.44507	1.14429	3.07316	2.14763	5.24293	8.70409	1.60289	1.43168	1.77889	2.13122	1.90778	1.4369
1-068	2	8.59437	7.14	0.1913	0.092	1131	991	2189	2.6314	1.89276	1.39024	2.67067	1.99704	4.52416	8.10589	1.51174	1.52522	1.84656	1.97906	1.79346	1.39161
1-069	2	8.59437	7.14	0.1554	0.0713	1054	987	2049	2.12268	1.76726	1.20111	2.7488	1.83551	3.88994	7.58752	1.75319	1.069	1.37699	1.76786	1.73392	1.32549
1-070	2	8.59437	7.14	0.1299	0.0771	1038	984	2036	2.0377	1.9481	1.04599	2.68735	1.87243	3.9858	7.57632	1.40848	1.2344	1.52079	1.86284	1.72888	1.27232
1-071	2	8.59437	7.14	0.1693	0.0806	1050	990	2080	2.39616	1.85075	1.2947	2.79044	1.96239	4.24691	7.8167	1.73139	1.15698	1.52461	1.93134	1.85905	1.416
1-072	2	8.59437	7.14	0.1224	0.0651	1051	979	2068	2.11606	1.81056	1.16873	2.7812	1.79332	3.92662	7.61436	1.7692	1.11096	1.43405	1.73284	1.6939	1.35606
1-073	2	8.59437	7.14	0.1212	0.0634	989	933	1958	1.83928	1.83115	1.00444	2.55795	1.78498	3.67043	7.33422	1.5771	1.13789	1.43273	1.73624	1.66491	1.39693
1-075	2	8.59437	7.14	0.1262	0.0659	1055	940	2002	2.13765	1.63435	1.30796	2.75755	1.79352	3.772	7.52249	1.76057	1.06263	1.35943	1.72178	1.74482	1.25356
1-076	2	8.59437	7.14	0.1561	0.0854	1038	1034	2087	2.24051	2.22634	1.00637	2.78122	2.09268	4.46685	7.8995	1.64848	1.25009	1.63403	2.04474	1.91514	1.47099
1-077	2	8.59437	7.14	0.1398	0.0658	950	899	1962	2.04765	1.70234	1.20284	2.67911	1.82601	3.74998	7.3605	1.57478	1.05759	1.45917	1.8067	1.69398	1.24667
1-078	2	8.59437	7.14	0.1405	0.0689	918	963	1972	1.93406	2.10094	0.92057	2.59579	1.99103	4.035	7.53765	1.31909	1.34023	1.67477	1.98671	1.6525	1.22919
1-080	2	8.59437	7.14	0.1137	0.0583	923	879	1866	1.68067	1.6666	1.00844	2.74195	1.64942	3.34727	7.11189	1.64718	0.877055	1.24214	1.6048	1.43931	1.10793
1-081	2	8.59437	7.14	0.1355	0.061	975	918	1944	1.84307	1.51368	1.21761	2.64749	1.56045	3.35676	7.11744	1.31679	1.15535	1.42519	1.55883	1.40101	1.0583
1-082	2	8.59437	7.14	0.0951	0.0491	955	898	1887	1.79296	1.49568	1.19876	2.63162	1.65864	3.28864	7.08653	1.67727	0.95218	1.22108	1.55612	1.49236	1.21465
1-083	2	8.59437	7.14	0.1276	0.0658	968	919	1954	1.96192	1.70443	1.15107	2.54564	1.77816	3.66636	7.26897	1.35063	1.23163	1.52321	1.77466	1.64252	1.24899
1-084	2	8.59437	7.14	0.143	0.0702	961	965	1939	1.75237	1.8228	0.961362	2.55695	1.74855	3.57516	7.20601	1.51837	1.16992	1.45149	1.71262	1.60347	1.2479
1-085	2	8.59437	7.14	0.1032	0.0532	862	874	1814	1.60784	1.57825	1.01875	2.46039	1.63293	3.18608	6.82223	1.45014	1.09468	1.37756	1.61832	1.45465	1.09713
1-086	2	8.59437	7.14	0.1003	0.0639	829	786	1673	1.45952	1.31356	1.11112	2.33192	1.5327	2.77307	6.40182	1.29575	0.943365	1.32792	1.50674	1.30539	0.998412
1-087	2	8.59437	7.14	0.1105	0.063	893	934	1876	1.55956	1.91259	0.815415	2.64434	1.73202	3.47215	7.1219	1.46307	0.970517	1.35869	1.70197	1.58712	1.19231
1-088	2	8.59437	7.14	0.1277	0.0553	946	956	1940	1.82966	1.7382	1.05262	2.7128	1.66865	3.56786	7.29604	1.46869	1.13628	1.44683	1.65361	1.45994	1.06396
1-089	2	8.59437	7.14	0.098	0.0532	889	822	1759	1.55135	1.45702	1.06474	2.35204	1.60206	3.00838	6.66104	1.21644	1.00378	1.35581	1.59879	1.44653	1.10711
1-090	2	8.59437	7.14	0.1084	0.0593	883	921	1856	1.67258	1.8734	0.892801	2.52673	1.82198	3.54598	7.0983	1.2944	1.08777	1.45571	1.81339	1.63234	1.25216
1-091	2	8.59437	7.14	0.0744	0.0485	794	780	1587	1.3254	1.26189	1.05033	2.07749	1.5558	2.58729	6.08756	0.993633	1.09109	1.35669	1.54987	1.33606	1.02258
1-092	2	8.59437	7.14	0.1142	0.0496	892	923	1852	1.61491	1.80021	0.897068	2.42667	1.83421	3.41512	6.98088	1.42045	1.1461	1.45267	1.79643	1.6361	1.20439
1-093	2	8.59437	7.14	0.0903	0.0509	817	807	1652	1.34893	1.28622	1.04875	2.27062	1.50757	2.63515	6.25765	1.14158	0.937251	1.27967	1.50707	1.33935	0.951268
1-094	2	8.59437	7.14	0.1156	0.0566	935	915	1879	1.71945	1.63094	1.05427	2.57485	1.67139	3.35039	7.01805	1.47957	1.03912	1.35493	1.64571	1.51093	1.17585
1-095	2	8.59437	7.14	0.1209	0.0621	902	926	1902	1.67273	1.89822	0.88121	2.65006	1.7508	3.57094	7.19665	1.49112	1.10527	1.42515	1.73806	1.568	1.11208
1-096	2	8.59437	7.14	0.1167	0.0664	911	951	1885	1.55187	1.79822	0.863006	2.45024	1.6456	3.35009	7.01449	1.58102	1.10997	1.40453	1.5999	1.60721	1.33216
1-097	2	8.59437	7.14	0.1136	0.0671	1002	883	1887	1.7788	1.44427	1.23162	2.4314	1.6319	3.22307	6.98592	1.23676	1.14354	1.41678	1.62589	1.43544	1.08874
1-098	2	8.59437	7.14	0.1419	0.0794	1002	951	1971	1.83427	1.83845	0.99773	2.58559	1.73712	3.67272	7.30438	1.09052	1.34352	1.60664	1.71327	1.50057	1.13024
1-099	2	8.59437	7.14	0.1086	0.072	887	877	1835	1.65374	1.70173	0.971798	2.51746	1.7149	3.35547	6.96114	1.31555	1.13233	1.43295	1.70352	1.51684	1.12983
1-100	2	8.59437	7.14	0.1231	0.0537	900	891	1808	1.61795	1.68934	0.957743	2.52679	1.72234	3.30729	6.90553	1.47872	0.987967	1.33675	1.68257	1.53414	1.1826
1-102	2	8.59437	7.14	0.0961	0.0478	879	871	1748	1.37571	1.47383	0.933428	2.45781	1.51184	2.84954	6.57027	1.49151	0.853521	1.16043	1.46626	1.42117	1.13106
1-103	2	8.59437	7.14	0.0983	0.0567	926	937	1903	1.50692	1.93729	0.777849	2.37792	1.68534	3.44421	7.11542	0.867284	1.3945	1.62445	1.64892	1.54448	1.19554
1-104	2	8.59437	7.14	0.0996	0.0522	785	809	1643	1.25283	1.35456	0.924896	2.23571	1.46858	2.60739	6.2239	1.22921	1.02821	1.28861	1.46241	1.26457	0.939255
1-106	2	8.59437	7.14	0.1242	0.078	998	873	1931	2.11149	1.63501	1.29143	2.63662	1.86071	3.7465	7.32119	1.49297	1.09002	1.45984	1.82781	1.65683	1.243
1-107	2	8.59437	7.14	0.119	0.0658	953	790	1845	2.01719	1.45005	1.39112	2.43485	1.86888	3.46724	7.00038	1.38944	1.04875	1.40566	1.84856	1.68173	1.2914
1-108	2	8.59437	7.14	0.085	0.0517	874	843	1731	1.57671	1.37235	1.14891	2.21981	1.69493	2.94906	6.47913	1.22355	1.16819	1.44198	1.67752	1.48773	1.08927
1-109	2	8.59437	7.14	0.0927	0.0553	883	852	1769	1.58796	1.43511	1.10651	2.46062	1.62778	3.02307	6.70985	1.57535	0.877195	1.22083	1.58214	1.51604	1.17982
1-110	2	8.59437	7.14	0.103	0.0647	970	909	1939	1.79055	1.82734	0.979866	2.62899	1.74766	3.61789	7.24594	1.71714	1.10072	1.44804	1.70951	1.61781	1.26696
1-112	2	8.59437	7.14	0.1018	0.0622	836	778	1644	1.45724	1.22886	1.18584	2.23093	1.5812	2.6861	6.27637	1.30611	0.941603	1.23188	1.54935	1.42373	1.06098
1-114	2	8.59437	7.14	0.1282	0.0593	941	907	1885	1.77147	1.58651	1.11659	2.4308	1.70038	3.35798	7.01303	1.4915	1.14656	1.43241	1.67231	1.61479	1.18117
1-115	2	8.59437	7.14	0.1191	0.0608	989	877	1904	1.92008	1.5193	1.2638	2.57417	1.73371	3.43938	7.05808	1.51953	1.04363	1.4123	1.69132	1.59598	1.19905
1-116	2	8.59437	7.14	0.1058	0.0603	830	871	1710	1.2825	1.46702	0.874221	2.40908	1.46229	2.74951	6.42736	1.16305	0.998752	1.24843	1.45909	1.28431	0.938785
1-117	2	8.59437	7.14	0.1483	0.0721	1056	930	2037	2.42889	1.75451	1.38437	2.73984	1.97935	4.1834	7.7162	1.6121	1.2328	1.58312	1.91859	1.77336	1.35109
1-118	2	8.59437	7.14	0.116	0.0647	864	856	1751	1.5375	1.44859	1.06138	2.41608	1.61903	2.98609	6.64004	1.2737	1.02096	1.35799	1.60104	1.40099	1.02648
1-119	2	8.59437	7.14	0.1208	0.0656	948	902	1916	1.934	1.50041	1.28898	2.54583	1.72816	3.43441	7.13521	1.50066	1.00296	1.31958	1.65322	1.65881	1.36167
1-120	2	8.59437	7.14	0.0925	0.0504	869	795	1687	1.51147	1.24911	1.21003	2.32891	1.5324	2.76058	6.38136	1.30591	0.955857	1.26553	1.52369	1.37221	1.04786
2-001	2	9.5493	4.63	0.1456	0.0912	1016	1048	2102	2.0647	1.92986	1.06987	2.75272	1.75913	3.99455	7.72221	1.18434	1.45328	1.64436	1.74918	1.44237	1.06888
2-002	2	9.5493	4.63	0.151	0.095	1068	1053	2154	2.41534	2.34238	1.03115	2.97546	2.06734	4.75772	8.19119	1.58985	1.28355	1.68092	2.05204	1.83044	1.37915
2-003	2	9.5493	4.63	0.1593	0.099	1070	1130	2240	2.12249	2.54474	0.83407	2.95452	1.93979	4.66723	8.31206	1.3687	1.55392	1.78107	1.91741	1.56592	1.1834
2-004	2	9.5493	4.63	0.1223	0.0764	952	986	1956	1.8293	1.83594	0.996383	2.60895	1.75934	3.66524	7.31937	1.36449	1.18529	1.47571	1.74029	1.5674	1.22043
2-005	2	9.5493	4.63	0.1334	0.083	1010	1102	2182	2.15404	2.32006	0.92844	3.00931	1.90607	4.4741	8.18269	1.82581	1.06989	1.46513	1.86611	1.78873	1.41036
2-006	2	9.5493	4.63	0.1385	0.0876	1089	1118	2261	2.29952	2.5022	0.919001	3.07233	1.97017	4.80172	8.33812	1.60577	1.3541	1.69394	1.95693	1.7279	1.31451
2-007	2	9.5493	4.63	0.2069	0.135	1367	1379	2751	3.17733	3.39712	0.935301	3.59627	2.29582	6.57446	9.98326	2.08556	1.53457	1.88496	2.24172	2.07876	1.71436
2-008	2	9.5493	4.63	0.1708	0.1046	1139	1185	2327	2.57102	2.83846	0.905781	3.15248	2.25351	5.40948	8.77034	1.84267	1.22893	1.68237	2.2035	2.09859	1.6176
2-009	2	9.5493	4.63	0.1379	0.0885	1087	1112	2258	2.19469	2.47845	0.88551	3.0632	1.90209	4.67314	8.31707	2.00872	1.25852	1.56529	1.81703	1.80627	1.42044
2-011	2	9.5493	4.63	0.1339	0.0825	997	1139	2186	2.06156	2.72197	0.757379	2.96277	2.08503	4.78353	8.24231	1.687	1.25689	1.61174	2.05487	1.88349	1.50882
2-012	2	9.5493	4.63	0.176	0.1133	1177	1175	2444	2.64245	2.65388	0.995694	3.22033	1.99688	5.29633	8.90149	1.47788	1.47023	1.77743	1.98809	1.76019	1.43632
2-013	2	9.5493	4.63	0.09	0.0586	911	867	1831	1.6303	1.45861	1.1177	2.4332	1.56812	3.08891	6.77492	1.37065	1.05517	1.34267	1.55295	1.42278	1.15979
2-014	2	9.5493	4.63	0.1598	0.1007	1101	1277	2387	2.2566	2.89107	0.78054	2.80668	2.25593	5.14767	8.7833	1.4464	1.70566	1.99392	2.25102	1.94604	1.44792
2-015	2	9.5493	4.63	0.2039	0.1282	1203	1102	2505	3.37692	2.94391	1.14709	3.25162	2.48984	6.32083	9.41513	1.7684	1.51973	1.96746	2.44785	2.23354	1.7017
2-016	2	9.5493	4.63	0.1474	0.0914	1120	1093	2224	2.33431	2.20596	1.05818	3.0391	1.85046	4.54027	8.30369	1.38232	1.47744	1.73104	1.82923	1.54302	1.17709
2-017	2	9.5493	4.63	0.122	0.0767	1026	1069	2139	2.26474	2.34327	0.966489	2.97805	2.05735	4.60801	8.10283	1.71833	1.21038	1.63011	2.0149	1.79891	1.31513
2-018	2	9.5493	4.63	0.1493	0.0945	1151	1097	2292	2.72962	2.35567	1.15875	2.97875	2.14293	5.08529	8.49758	1.62884	1.45913	1.78732	2.12856	1.87148	1.48077
2-019	2	9.5493	4.63	0.1381	0.0902	1040	1088	2153	2.39145	2.49169	0.959767	2.78092	2.23618	4.88314	8.20447	1.47989	1.48804	1.89988	2.23014	1.97287	1.43093
2-020	2	9.5493	4.63	0.1464	0.0923	1113	1134	2316	2.35341	2.50872	0.938092	2.9409	2.03037	4.86213	8.45059	1.52605	1.34677	1.74455	2.02393	1.84183	1.47204
2-021	2	9.5493	4.63	0.1984	0.1185	1305	1283	2621	3.50243	3.11965	1.1227	3.3616	2.50551	6.62208	9.68905	1.92554	1.55194	1.99012	2.46879	2.33109	1.91578
2-022	2	9.5493	4.63	0.1835	0.1182	1186	1250	2557	2.9103	3.16299	0.920109	3.45501	2.18858	6.07329	9.35877	2.09905	1.39648	1.83181	2.16758	2.01637	1.65223
2-024	2	9.5493	4.63	0.0864	0.0529	778	798	1628	1.26334	1.35122	0.934957	2.30025	1.48147	2.61456	6.26037	1.18863	0.986614	1.27157	1.47785	1.24461	0.914991
2-025	2	9.5493	4.63	0.2005	0.1208	1332	1203	2626	3.65631	3.26819	1.11876	3.30979	2.60897	6.9245	9.80782	2.02861	1.69934	2.10349	2.57295	2.41406	1.88978
2-026	2	9.5493	4.63	0.1537	0.1027	983	1048	2311	2.34122	2.70284	0.866206	3.11321	2.02657	5.04406	8.59671	2.07896	1.31727	1.58949	1.95643	1.93817	1.53618
2-027	2	9.5493	4.63	0.256	0.1639	1415	1318	2876	4.59903	4.22773	1.08783	3.61427	3.13208	8.82676	10.8787	1.72661	2.15569	2.73188	3.11685	2.61166	1.9443
2-028	2	9.5493	4.63	0.1708	0.1083	1276	1222	2554	3.1623	3.04949	1.037	3.26242	2.39289	6.21179	9.47854	1.97151	1.56039	1.89807	2.35352	2.22815	1.7027
2-029	2	9.5493	4.63	0.1327	0.0849	995	1010	2133	1.96303	2.05972	0.953054	2.85405	1.71595	4.02275	7.83552	1.54102	1.26044	1.49639	1.70008	1.56643	1.22764
2-030	2	9.5493	4.63	0.1049	0.061	950	937	1951	1.82951	1.84522	0.991486	2.63927	1.76262	3.67473	7.34021	1.4092	1.18562	1.47836	1.7544	1.54618	1.20498
2-031	2	9.5493	4.63	0.1858	0.119	1329	1292	2637	3.71999	3.12185	1.1916	3.62058	2.46415	6.84184	9.8898	1.97899	1.43768	1.90355	2.44943	2.24891	1.74758
2-032	2	9.5493	4.63	0.1669	0.1063	1220	1111	2406	2.98062	2.37596	1.25449	3.1643	2.0986	5.35658	8.80875	1.74567	1.45723	1.76348	2.07461	1.88807	1.47287
2-033	2	9.5493	4.63	0.174	0.1109	1113	1123	2288	2.57163	2.56165	1.0039	2.96964	2.15193	5.13327	8.53275	1.78688	1.40648	1.75216	2.1158	1.95234	1.59529
2-034	2	9.5493	4.63	0.2097	0.1304	1277	1321	2628	3.05803	3.15182	0.970245	3.39953	2.23137	6.20985	9.60603	1.62467	1.69538	2.04357	2.2225	1.8583	1.49333
2-035	2	9.5493	4.63	0.1609	0.0997	1151	1138	2324	2.51437	2.33415	1.07721	3.06367	1.94068	4.84853	8.57952	1.41599	1.37458	1.66943	1.9178	1.75176	1.34192
2-036	2	9.5493	4.63	0.166	0.1044	1213	1196	2438	2.76632	2.60363	1.06249	3.27653	2.04159	5.36994	8.92657	1.86659	1.30336	1.64508	2.01122	1.91244	1.60721
2-037	2	9.5493	4.63	0.1809	0.1114	1209	1236	2465	2.83512	3.16142	0.896787	3.28946	2.30072	5.99655	9.22924	1.6994	1.48181	1.907	2.29589	2.0582	1.64771
2-041	2	9.5493	4.63	0.1713	0.1052	1147	1237	2418	2.32372	3.02035	0.769356	3.17775	2.09044	5.34407	8.88453	1.90323	1.36521	1.72812	2.05386	1.9337	1.54959
2-042	2	9.5493	4.63	0.1092	0.069	924	934	1916	1.66475	1.9015	0.875492	2.53557	1.7593	3.56626	7.15817	1.44474	1.12108	1.4477	1.7473	1.61049	1.30354
2-043	2	9.5493	4.63	0.1384	0.0872	1030	1063	2192	2.18394	2.39808	0.910703	2.87905	1.97431	4.58202	8.12131	1.63789	1.39102	1.72822	1.94101	1.77067	1.35009
2-044	2	9.5493	4.63	0.1594	0.1038	1121	1183	2320	2.31046	2.4529	0.941929	3.23854	1.89807	4.76335	8.61347	2.08671	1.07205	1.46015	1.83798	1.78719	1.43637
2-046	2	9.5493	4.63	0.3615	0.2276	1726	1730	3502	6.14984	5.76709	1.06637	4.06511	3.48367	11.9169	12.8397	2.38348	2.60183	3.05788	3.42351	3.12344	2.46472
2-048	2	9.5493	4.63	0.1614	0.1023	1260	1150	2423	3.03338	2.43213	1.24721	3.33081	2.1327	5.46551	8.99491	1.90737	1.33901	1.68638	2.06043	1.84948	1.44183
2-049	2	9.5493	4.63	0.1675	0.1002	1210	1206	2500	2.88299	3.00564	0.959193	3.21141	2.2438	5.88862	9.2028	1.59771	1.65767	1.99228	2.24046	1.99086	1.53691
2-050	2	9.5493	4.63	0.2619	0.164	1407	1516	2980	3.84348	4.71971	0.814345	3.51009	2.97359	8.56319	11.0614	1.82307	2.11217	2.56374	2.96156	2.6831	1.99424
2-051	2	9.5493	4.63	0.1848	0.1131	1190	1202	2443	2.94512	2.52086	1.1683	3.33791	2.08957	5.46598	9.0921	1.89036	1.39802	1.66935	2.02592	1.82316	1.36823
2-052	2	9.5493	4.63	0.1514	0.0985	1088	1251	2372	2.3398	3.03856	0.770037	2.89135	2.2247	5.37836	8.7767	1.83291	1.57798	1.87061	2.18645	2.12276	1.69633
2-053	2	9.5493	4.63	0.1378	0.0892	1173	1083	2306	2.73478	2.37594	1.15103	3.04131	2.16426	5.11072	8.55903	1.78608	1.27739	1.69214	2.08995	2.08211	1.61287
2-054	2	9.5493	4.63	0.1536	0.0946	1044	1138	2230	2.10976	2.80495	0.752157	3.12788	2.03396	4.91472	8.43417	1.69675	1.31096	1.67533	2.03302	1.72903	1.34669
2-055	2	9.5493	4.63	0.1199	0.0727	1006	1130	2140	1.98689	2.59078	0.766906	2.74801	2.03832	4.57767	8.04295	1.28112	1.46132	1.81697	2.03413	1.81666	1.41514
2-056	2	9.5493	4.63	0.1452	0.0849	1186	1171	2361	2.26137	2.76791	0.816995	3.27721	2.04905	5.02928	8.87578	2.15189	1.13727	1.55788	2.01252	1.85277	1.44369
2-057	2	9.5493	4.63	0.1472	0.0915	1116	1197	2356	2.38048	2.57772	0.923481	3.21697	1.90509	4.9582	8.7474	1.91835	1.211	1.59055	1.87504	1.80457	1.51315
2-058	2	9.5493	4.63	0.2217	0.1392	1255	1357	2629	3.23998	3.49367	0.927385	3.25412	2.60689	6.73365	9.70465	1.90214	1.67932	2.04977	2.53955	2.38928	1.93686
2-059	2	9.5493	4.63	0.0695	0.0456	801	837	1683	1.16407	1.49882	0.776656	2.43589	1.40729	2.6629	6.40553	1.47506	0.817642	1.14298	1.40093	1.28219	1.01219
2-060	2	9.5493	4.63	0.1779	0.1128	1145	1236	2483	2.2721	3.00886	0.755135	3.34408	1.92205	5.28096	9.02182	1.5139	1.51335	1.73938	1.90409	1.6304	1.35235
2-061	2	9.5493	4.63	0.2095	0.1333	1249	1366	2699	2.90834	3.98069	0.730613	3.58925	2.39574	6.88903	9.93408	1.62356	1.60189	2.06675	2.3873	2.1885	1.63078
2-062	2	9.5493	4.63	0.1918	0.1218	1255	1415	2724	3.23227	3.89491	0.82987	3.35569	2.70866	7.12718	10.1124	1.75314	1.71232	2.21466	2.70015	2.35586	1.83411
2-063	2	9.5493	4.63	0.1399	0.093	1160	1168	2380	2.54265	2.64532	0.961187	3.23752	2.0535	5.18797	8.78841	1.91052	1.20284	1.5449	1.99296	1.91834	1.62534
2-064	2	9.5493	4.63	0.1164	0.0713	1034	1088	2191	2.32179	1.99593	1.16326	3.12009	1.79065	4.31772	8.12844	2.07277	1.17006	1.47534	1.75071	1.64637	1.15467
2-065	2	9.5493	4.63	0.1818	0.117	1162	1207	2372	2.44266	2.79076	0.875266	3.25377	1.98638	5.23342	8.81267	1.47515	1.4763	1.76266	1.96237	1.73404	1.30307
2-066	2	9.5493	4.63	0.1975	0.124	1152	1205	2395	2.53169	2.98404	0.84841	3.19778	2.14983	5.51572	8.90575	1.26596	1.6386	1.99413	2.12921	1.7711	1.27022
2-067	2	9.5493	4.63	0.1698	0.103	1143	1188	2386	2.75033	2.76547	0.994529	3.08865	2.2496	5.5158	8.89722	1.76645	1.50389	1.88274	2.2258	2.05293	1.56139
2-068	2	9.5493	4.63	0.1578	0.1026	1208	1173	2382	2.71539	2.7531	0.986305	3.21269	2.19983	5.46849	8.92112	1.63179	1.38755	1.75335	2.19305	1.91791	1.48741
2-070	2	9.5493	4.63	0.0943	0.0622	906	975	1910	1.5028	1.84754	0.813405	2.67879	1.57642	3.35033	7.16728	1.42277	0.981222	1.30316	1.56595	1.46867	1.13972
2-071	2	9.5493	4.63	0.0899	0.0556	883	879	1776	1.36631	1.59848	0.854755	2.45937	1.54579	2.96479	6.67423	1.22494	1.02081	1.30914	1.54316	1.34496	1.00967
2-072	2	9.5493	4.63	0.1137	0.0772	1117	1167	2291	2.23289	2.64146	0.845323	3.22994	2.0325	4.87436	8.55029	1.87848	1.13602	1.48298	1.92783	1.81789	1.41225
2-073	2	9.5493	4.63	0.0948	0.0588	918	940	1880	1.60393	1.67325	0.958572	2.51259	1.62016	3.27718	6.98623	1.30418	1.16627	1.38605	1.61638	1.44493	1.11946
2-074	2	9.5493	4.63	0.1381	0.0883	1095	1199	2353	2.44978	2.6976	0.908132	2.95107	2.23204	5.14738	8.6692	1.60638	1.42888	1.82958	2.21713	1.97736	1.49635
2-075	2	9.5493	4.63	0.1759	0.1136	1127	1169	2448	2.84759	2.98019	0.955505	3.16093	2.36101	5.82777	9.05501	1.88951	1.46084	1.90261	2.29496	2.10033	1.64614
2-076	2	9.5493	4.63	0.1364	0.0873	1084	1103	2233	2.30856	2.50206	0.922664	2.9599	2.05522	4.81062	8.33131	1.71639	1.32441	1.67092	1.99496	1.89335	1.4421
2-077	2	9.5493	4.63	0.1709	0.1102	1168	1167	2349	2.69077	2.59268	1.03784	3.04739	2.13893	5.28345	8.66972	1.68899	1.4526	1.77765	2.12221	1.91941	1.57911
2-078	2	9.5493	4.63	0.1688	0.108	1206	1261	2565	2.70632	3.24743	0.833373	3.58125	2.16584	5.95375	9.45529	2.39057	1.34267	1.66082	2.07029	1.97486	1.58099
2-079	2	9.5493	4.63	0.2205	0.1384	1289	1283	2759	3.53268	3.20957	1.10067	3.65452	2.27368	6.74225	10.0074	1.69376	1.68353	2.01887	2.25149	1.96236	1.55403
2-080	2	9.5493	4.63	0.1085	0.0713	1007	956	2079	2.14886	1.67419	1.28352	2.93836	1.69143	3.82305	7.73315	1.77287	1.01461	1.32695	1.64643	1.55013	1.16535
2-081	2	9.5493	4.63	0.1029	0.0667	994	1023	2038	2.01969	2.09372	0.964646	2.75465	1.90747	4.11341	7.69864	1.46178	1.13023	1.5046	1.90148	1.7335	1.38727
2-083	2	9.5493	4.63	0.1956	0.1254	1106	1197	2346	2.76181	2.78724	0.990877	3.01866	2.28227	5.54904	8.88045	1.57653	1.58241	1.88265	2.27376	2.04685	1.61747
2-084	2	9.5493	4.63	0.2839	0.1813	1419	1479	2991	4.30336	4.51247	0.953659	3.65652	3.01655	8.81583	11.071	2.13719	1.96325	2.41735	2.96124	2.75266	2.21836
2-085	2	9.5493	4.63	0.0988	0.0626	1001	1096	2112	1.74973	2.20648	0.792996	2.9037	1.69982	3.95621	7.81062	1.87605	1.05338	1.33243	1.60939	1.62955	1.32529
2-086	2	9.5493	4.63	0.101	0.0614	937	981	1973	1.80975	1.77637	1.01879	2.80225	1.72446	3.58611	7.43095	1.7962	0.887954	1.23347	1.60281	1.61059	1.23902
2-087	2	9.5493	4.63	0.1688	0.1047	1152	1298	2566	2.92236	3.4034	0.858661	3.14611	2.39625	6.32576	9.3987	1.85765	1.72662	2.1414	2.37544	2.17746	1.82707
2-088	2	9.5493	4.63	0.2504	0.1592	1399	1500	2927	3.80642	4.3983	0.86543	3.32579	2.99653	8.20473	10.7663	1.67483	2.13836	2.63133	2.99586	2.67755	1.97011
2-090	2	9.5493	4.63	0.1019	0.0653	901	906	1825	1.46743	1.59007	0.922871	2.435	1.59206	3.0575	6.72798	1.3543	1.03523	1.33359	1.57083	1.45627	1.13952
2-091	2	9.5493	4.63	0.1968	0.1277	1244	1346	2633	2.70567	3.60976	0.749541	3.50859	2.20595	6.31543	9.65431	2.04332	1.51494	1.91663	2.15777	2.01395	1.61744
2-092	2	9.5493	4.63	0.2087	0.1348	1263	1259	2569	3.16952	3.40063	0.93204	3.16228	2.53705	6.57016	9.54857	1.51173	1.85119	2.21236	2.53329	2.24455	1.67657
2-093	2	9.5493	4.63	0.1323	0.0858	1001	998	2026	2.01908	2.08605	0.967894	2.70366	1.93716	4.10513	7.61655	1.49834	1.27842	1.61308	1.91295	1.73407	1.24449
2-094	2	9.5493	4.63	0.2269	0.142	1320	1305	2770	3.27957	3.69939	0.886514	3.76577	2.32261	6.97896	10.2106	2.38407	1.55388	1.93381	2.18424	2.22046	1.75389
2-095	2	9.5493	4.63	0.1389	0.0873	1107	1103	2277	2.39205	2.42222	0.987544	3.08628	2.00057	4.81427	8.50508	2.04705	1.19794	1.52082	1.88306	1.8798	1.50089
2-096	2	9.5493	4.63	0.1159	0.0733	1021	986	2074	2.06956	2.01149	1.02887	2.81736	1.84405	4.08105	7.71731	1.66655	1.16355	1.46908	1.82018	1.66356	1.27852
2-097	2	9.5493	4.63	0.1687	0.1031	1080	1087	2249	2.49929	2.29971	1.08679	2.84976	2.02062	4.799	8.34497	1.20425	1.62247	1.87287	2.00551	1.67636	1.28014
2-098	2	9.5493	4.63	0.2109	0.1245	1346	1378	2780	3.4618	3.91207	0.884902	3.6379	2.55101	7.37387	10.2353	1.98639	1.5862	2.05441	2.52055	2.32992	1.86942
2-099	2	9.5493	4.63	0.194	0.1177	1190	1181	2496	3.04758	3.0713	0.992276	2.99354	2.46256	6.11887	9.19548	1.76983	1.84628	2.12843	2.43583	2.24964	1.78124
2-100	2	9.5493	4.63	0.1329	0.0844	1059	1134	2208	2.04016	2.30304	0.885858	2.98147	1.78617	4.3432	8.1213	1.57167	1.21321	1.50873	1.77978	1.65698	1.33545
2-101	2	9.5493	4.63	0.1437	0.0875	1095	1134	2272	2.48291	2.72086	0.912549	3.14053	2.2035	5.20377	8.63361	1.88462	1.20414	1.57764	2.14955	2.0118	1.53161
2-102	2	9.5493	4.63	0.0952	0.0589	888	915	1867	1.70333	1.50186	1.13415	2.58937	1.59438	3.20519	7.03585	1.78964	0.920601	1.2256	1.54645	1.5157	1.14737
2-103	2	9.5493	4.63	0.1457	0.0973	1214	1158	2458	2.98625	2.71592	1.09953	3.19309	2.17557	5.70217	9.03183	1.8065	1.46696	1.8547	2.16684	2.04189	1.6435
2-104	2	9.5493	4.63	0.1385	0.0885	1022	1082	2197	2.26791	2.44721	0.926735	2.83866	2.07614	4.71512	8.17862	1.46965	1.39472	1.72606	2.06878	1.89229	1.46541
2-105	2	9.5493	4.63	0.1149	0.0734	934	956	1975	1.77017	1.98139	0.893397	2.78648	1.77984	3.75156	7.47821	1.56812	1.02174	1.37125	1.71262	1.58802	1.21608
2-106	2	9.5493	4.63	0.1052	0.066	980	987	2005	1.88992	1.90125	0.994042	2.71521	1.729	3.79116	7.44972	1.32308	1.09371	1.43136	1.72488	1.63536	1.33159
2-107	2	9.5493	4.63	0.1772	0.1086	1265	1251	2529	2.84637	2.70161	1.05358	3.40088	2.05366	5.54799	9.15756	2.2386	1.29188	1.59229	1.94079	1.984	1.65531
2-108	2	9.5493	4.63	0.1636	0.1027	991	1103	2242	2.18721	2.66023	0.822187	2.87757	2.02072	4.84744	8.34347	1.50579	1.42975	1.76885	2.01467	1.87415	1.47979
2-109	2	9.5493	4.63	0.118	0.0767	860	901	1816	1.48015	1.71226	0.864442	2.39276	1.63516	3.19241	6.86816	1.14843	1.273	1.47655	1.62579	1.37793	1.03451
2-110	2	9.5493	4.63	0.1454	0.0953	1021	1123	2223	2.23424	2.55002	0.876165	2.76756	2.10361	4.78426	8.25115	1.64813	1.39817	1.72318	2.06986	2.00625	1.68383
2-111	2	9.5493	4.63	0.1789	0.1169	1112	1267	2472	2.44355	3.12031	0.783109	3.27594	2.09817	5.56386	9.09001	1.5017	1.60315	1.88643	2.07477	1.78652	1.41051
2-112	2	9.5493	4.63	0.145	0.0898	1080	1121	2263	2.42829	2.61591	0.928276	3.15322	2.09319	5.0442	8.51327	1.88055	1.18036	1.58775	2.05437	1.91177	1.48451
2-113	2	9.5493	4.63	0.1862	0.1182	1229	1218	2448	2.78202	2.56485	1.08467	3.23508	2.0129	5.34688	8.90068	1.73983	1.51877	1.81828	1.99489	1.71182	1.37674
2-114	2	9.5493	4.63	0.1031	0.0654	970	921	1982	1.82697	1.89991	0.961612	2.71885	1.80849	3.72688	7.41458	1.649	0.994618	1.31991	1.75048	1.67566	1.33376
2-116	2	9.5493	4.63	0.0647	0.0414	847	826	1711	1.31638	1.28508	1.02436	2.45913	1.33597	2.60146	6.42272	1.31807	0.807657	1.07537	1.32681	1.26373	1.00487
2-117	2	9.5493	4.63	0.1435	0.0919	1023	1058	2128	1.99017	2.33584	0.852015	2.84743	1.88725	4.32602	7.91624	1.60703	1.34953	1.62323	1.86037	1.71629	1.34098
2-120	2	9.5493	4.63	0.1366	0.0869	1165	1195	2386	2.5822	2.69406	0.958477	3.38559	2.10444	5.27626	8.90012	2.04135	1.09367	1.46993	2.03897	1.98137	1.4784
3-001	2	9.86761	4.51	0.2362	0.136	1331	1259	2614	3.2565	2.98112	1.09238	3.22457	2.33966	6.23762	9.47857	1.6055	1.79615	2.15944	2.33611	2.11631	1.65389
3-002	2	9.86761	4.51	0.188	0.1095	1017	1054	2168	2.31327	2.3778	0.972862	2.68937	2.2752	4.69107	8.20024	1.36039	1.38347	1.88143	2.26648	1.94448	1.485
3-003	2	9.86761	4.51	0.2579	0.1494	1169	1171	2419	2.96215	2.94619	1.00542	2.89212	2.49101	5.90834	9.08482	1.50494	1.8325	2.19061	2.48686	2.23866	1.80819
3-004	2	9.86761	4.51	0.159	0.0952	945	902	1953	1.99663	1.88999	1.05642	2.33134	2.10297	3.88662	7.31309	1.14639	1.50059	1.86809	2.0974	1.79619	1.35376
3-005	2	9.86761	4.51	0.1405	0.0787	948	922	1883	1.72075	1.64787	1.04423	2.32421	1.77408	3.36862	6.97272	1.06312	1.37051	1.63181	1.76017	1.51453	1.1909
3-006	2	9.86761	4.51	0.1318	0.0779	874	846	1784	1.63964	1.53877	1.06555	2.26004	1.73556	3.17841	6.72671	1.2895	1.20089	1.49672	1.71718	1.57748	1.26684
3-008	2	9.86761	4.51	0.1788	0.0963	1068	1011	2166	2.37314	2.25734	1.0513	2.63718	2.13377	4.63048	8.06598	1.47296	1.48494	1.80442	2.12126	1.94513	1.54279
3-009	2	9.86761	4.51	0.1628	0.093	966	1007	2044	1.95025	2.11544	0.921912	2.52361	1.97519	4.06568	7.5741	1.38993	1.39717	1.70701	1.96479	1.80321	1.42113
3-010	2	9.86761	4.51	0.1568	0.0942	1053	989	2074	2.22381	2.05672	1.08124	2.45586	2.03353	4.28053	7.85533	1.15936	1.68515	1.9066	2.03059	1.74184	1.29098
3-011	2	9.86761	4.51	0.1699	0.0914	1030	946	2016	2.15955	2.01401	1.07226	2.52149	2.06457	4.17356	7.62414	1.27468	1.43828	1.8089	2.06022	1.78528	1.40726
3-012	2	9.86761	4.51	0.1545	0.1028	982	953	1962	1.96942	1.87145	1.05235	2.47544	1.91833	3.84088	7.40667	1.06546	1.46687	1.74259	1.91091	1.62293	1.20398
3-014	2	9.86761	4.51	0.1402	0.0823	914	956	1917	1.83079	1.84388	0.992902	2.41581	1.91884	3.67466	7.2393	1.19863	1.26567	1.62846	1.91409	1.68836	1.36355
3-015	2	9.86761	4.51	0.1381	0.0754	929	901	1938	1.94392	1.83384	1.06003	2.36215	1.96098	3.77776	7.28109	1.23734	1.44755	1.7334	1.95458	1.72237	1.33945
3-018	2	9.86761	4.51	0.1841	0.1054	1009	981	2134	2.33009	2.24378	1.03847	2.50251	2.22059	4.57387	8.00668	1.21702	1.66601	1.9861	2.21168	1.94899	1.52758
3-020	2	9.86761	4.51	0.1369	0.0752	942	990	1947	1.86297	1.8579	1.00273	2.43068	1.88294	3.72087	7.23709	1.23702	1.33144	1.65242	1.88254	1.67638	1.30451
3-021	2	9.86761	4.51	0.1597	0.0938	933	944	2017	2.02567	2.00419	1.01072	2.41806	2.04804	4.02986	7.47397	1.2932	1.47669	1.80567	2.03967	1.81344	1.4268
3-022	2	9.86761	4.51	0.162	0.0924	963	962	2031	2.07716	2.17596	0.954595	2.43749	2.14415	4.25311	7.66028	1.17601	1.55955	1.87113	2.13237	1.85553	1.44521
3-023	2	9.86761	4.51	0.1574	0.0807	936	977	1982	1.84635	2.01743	0.915195	2.34501	1.99164	3.86378	7.33141	1.28968	1.45827	1.77233	1.97811	1.80754	1.44361
3-024	2	9.86761	4.51	0.0968	0.0615	784	786	1625	1.36775	1.34513	1.01682	2.02356	1.67633	2.71289	6.21669	1.06022	1.15836	1.42538	1.66736	1.48765	1.16081
3-025	2	9.86761	4.51	0.1403	0.0817	939	942	1957	1.95628	1.86831	1.04708	2.20167	2.01286	3.82459	7.38062	0.954608	1.63562	1.88805	2.00517	1.75363	1.37828
3-026	2	9.86761	4.51	0.1408	0.0894	978	1002	2020	1.96854	2.15241	0.914575	2.40741	2.04425	4.12095	7.60645	1.13784	1.6013	1.85688	2.0382	1.7827	1.34564
3-028	2	9.86761	4.51	0.1821	0.1054	1088	1102	2220	2.50964	2.68661	0.934128	2.6437	2.43408	5.19625	8.46308	1.29261	1.81334	2.17414	2.43406	2.05614	1.61705
3-029	2	9.86761	4.51	0.1766	0.0928	1020	978	2039	2.29863	2.17351	1.05756	2.50366	2.25676	4.47214	7.81143	1.22141	1.54394	1.95382	2.25115	1.94761	1.46863
3-031	2	9.86761	4.51	0.1241	0.0705	902	974	1905	1.66381	1.90675	0.872591	2.39061	1.89881	3.57056	7.1503	1.25217	1.2561	1.64677	1.8956	1.66952	1.31753
3-032	2	9.86761	4.51	0.1824	0.1055	1097	1100	2260	2.54903	2.73367	0.932457	2.64311	2.49021	5.2827	8.48421	1.27217	1.74175	2.16455	2.4855	2.19624	1.76033
3-033	2	9.86761	4.51	0.2086	0.1249	1037	1112	2209	2.11652	2.55962	0.826889	2.78093	2.05953	4.67614	8.20501	1.36305	1.6486	1.92483	2.05331	1.71838	1.31019
3-034	2	9.86761	4.51	0.146	0.0856	949	945	1950	1.94987	1.96816	0.99071	2.23978	2.12444	3.91803	7.3504	1.01583	1.6515	1.92972	2.10928	1.81901	1.42285
3-035	2	9.86761	4.51	0.1102	0.0613	797	797	1661	1.36175	1.38266	0.984877	2.15328	1.61855	2.74441	6.31417	1.12804	1.09275	1.38417	1.61174	1.40178	1.08008
3-036	2	9.86761	4.51	0.2871	0.1642	1259	1293	2715	3.43951	3.86615	0.889647	3.38089	2.67048	7.30566	10.2188	1.78504	1.95164	2.30853	2.65908	2.37342	1.81685
3-037	2	9.86761	4.51	0.1797	0.1074	948	991	1997	2.01989	2.05658	0.982158	2.43049	2.07394	4.07646	7.56854	1.1898	1.59071	1.90474	2.07307	1.74586	1.28519
3-038	2	9.86761	4.51	0.2074	0.1234	1157	1213	2437	2.68466	3.03974	0.883188	3.10615	2.23449	5.72439	9.0266	1.49091	1.70565	2.02139	2.22738	1.96831	1.53083
3-039	2	9.86761	4.51	0.1669	0.099	1092	1018	2111	2.33488	2.23059	1.04675	2.47678	2.23664	4.56547	7.90992	1.24111	1.6802	2.01391	2.23357	1.97107	1.55042
3-040	2	9.86761	4.51	0.1814	0.1056	1031	1058	2123	2.0746	2.35416	0.881247	2.56702	2.09423	4.42876	7.86963	1.38334	1.50965	1.85031	2.08757	1.88755	1.52641
3-041	2	9.86761	4.51	0.2308	0.1246	1109	1183	2358	2.48001	2.72304	0.91075	2.9286	2.12597	5.20304	8.74829	1.32685	1.69965	1.98841	2.10313	1.72588	1.32003
3-042	2	9.86761	4.51	0.1613	0.1064	992	1001	2026	2.0203	2.00112	1.00959	2.37082	2.05511	4.02142	7.52822	1.27351	1.53901	1.81405	2.04965	1.83205	1.46056
3-043	2	9.86761	4.51	0.1634	0.0937	1066	1022	2096	2.27452	2.09249	1.08699	2.41535	2.20234	4.36701	7.76881	1.2493	1.5197	1.89275	2.19836	1.97503	1.60902
3-044	2	9.86761	4.51	0.3053	0.1814	1354	1338	2749	3.68185	3.80798	0.966879	3.0923	2.88196	7.48983	10.1774	1.53786	2.23103	2.58169	2.87955	2.55693	2.02934
3-045	2	9.86761	4.51	0.2114	0.1265	1149	1086	2253	2.62078	2.33383	1.12295	2.59832	2.17628	4.95461	8.36172	0.946989	1.89017	2.13391	2.16102	1.91125	1.48612
3-046	2	9.86761	4.51	0.1335	0.0746	932	1037	1976	1.70723	2.00792	0.850248	2.41866	1.81401	3.71516	7.33874	1.19411	1.42569	1.64496	1.80936	1.61789	1.25769
3-047	2	9.86761	4.51	0.1839	0.104	969	1039	2020	1.97174	2.11349	0.93293	2.41638	2.03611	4.08523	7.58181	1.32558	1.57737	1.82137	2.02414	1.79049	1.32346
3-048	2	9.86761	4.51	0.1655	0.0967	1100	1027	2148	2.47627	2.0726	1.19477	2.76043	2.06887	4.54888	8.02068	1.46442	1.40055	1.77639	2.06588	1.83998	1.42562
3-049	2	9.86761	4.51	0.1989	0.1152	1106	1159	2318	2.50675	2.79341	0.89738	2.86643	2.23415	5.30017	8.64837	1.54541	1.68529	1.98794	2.23057	2.00477	1.56111
3-050	2	9.86761	4.51	0.2245	0.132	1237	1183	2442	2.80812	2.71306	1.03504	3.08037	2.2827	5.52118	8.93489	1.62081	1.43713	1.8927	2.2737	2.07892	1.67898
3-051	2	9.86761	4.51	0.1375	0.0805	938	930	1939	1.90682	1.9412	0.98229	2.44868	1.93953	3.84803	7.34739	1.22077	1.41775	1.71787	1.9383	1.68502	1.30979
3-052	2	9.86761	4.51	0.193	0.1104	1072	1063	2154	2.2881	2.12177	1.07839	2.65221	2.09546	4.40987	8.01903	1.31825	1.4594	1.8104	2.0951	1.84916	1.42013
3-053	2	9.86761	4.51	0.1612	0.0951	995	1036	2036	2.07532	2.15924	0.961136	2.53474	2.10839	4.23457	7.67322	1.32027	1.41953	1.80287	2.10218	1.87057	1.43503
3-054	2	9.86761	4.51	0.1514	0.0897	955	907	1941	2.00623	1.75213	1.14503	2.24536	1.98411	3.75835	7.31483	1.09548	1.59951	1.85234	1.98059	1.71304	1.32417
3-055	2	9.86761	4.51	0.1405	0.0846	888	900	1849	1.66922	1.73414	0.962563	2.351	1.797	3.40336	6.95665	1.18987	1.26961	1.58563	1.79378	1.55741	1.20276
3-056	2	9.86761	4.51	0.1784	0.1033	1091	1043	2190	2.4466	2.36994	1.03235	2.65555	2.19749	4.81655	8.24056	1.32078	1.66548	1.97952	2.19551	1.8904	1.44908
3-057	2	9.86761	4.51	0.1086	0.0644	935	835	1782	1.71294	1.33917	1.2791	2.08647	1.74456	3.05211	6.67086	0.983066	1.42642	1.62769	1.73625	1.54074	1.21073
3-058	2	9.86761	4.51	0.2072	0.1217	1086	1170	2294	2.53713	2.94699	0.860922	2.81434	2.3767	5.48412	8.69171	1.51795	1.7317	2.08618	2.35445	2.12402	1.63168
3-059	2	9.86761	4.51	0.2337	0.1333	1065	1055	2272	2.75629	2.66361	1.03479	2.80178	2.37038	5.4199	8.65704	1.41473	1.80749	2.15801	2.36524	2.01046	1.52432
3-060	2	9.86761	4.51	0.1529	0.0886	928	874	1882	1.87261	1.76816	1.05907	2.39205	1.89146	3.64077	7.18593	1.17218	1.36099	1.65242	1.883	1.62455	1.26981
3-065	2	9.86761	4.51	0.2182	0.1285	1133	1107	2271	2.64384	2.64911	0.998011	2.91968	2.23077	5.29295	8.59412	1.36774	1.7021	2.0334	2.22502	1.90577	1.45253
3-066	2	9.86761	4.51	0.1558	0.0944	931	1026	1998	1.8868	2.07972	0.907236	2.44586	2.00879	3.96652	7.5273	1.18076	1.5252	1.8098	1.99877	1.68353	1.27649
3-067	2	9.86761	4.51	0.3069	0.1776	1379	1293	2707	3.86242	3.24483	1.19033	3.42816	2.55694	7.10725	9.98981	1.60935	1.86415	2.24194	2.54453	2.28745	1.74631
3-068	2	9.86761	4.51	0.1924	0.1132	1135	1175	2327	2.63435	2.85559	0.922527	2.97543	2.36482	5.48994	8.80927	1.76885	1.48439	1.90084	2.29897	2.19036	1.77718
3-069	2	9.86761	4.51	0.2062	0.123	1079	1133	2261	2.43246	2.6853	0.90584	2.82447	2.16556	5.11776	8.49439	1.28175	1.68824	2.00392	2.15608	1.85406	1.48999
3-070	2	9.86761	4.51	0.2312	0.1333	1177	1239	2444	2.6365	3.05051	0.864283	3.0291	2.22852	5.68701	9.06048	1.38533	1.76841	2.06108	2.2176	2.00997	1.56897
3-071	2	9.86761	4.51	0.2087	0.1238	1097	1155	2264	2.37811	2.70134	0.880345	2.51224	2.3381	5.07944	8.44393	1.19536	1.96799	2.21945	2.3287	2.02407	1.5419
3-072	2	9.86761	4.51	0.1668	0.0992	989	997	2017	1.99043	2.0068	0.991846	2.52372	1.96072	3.99723	7.58601	1.26825	1.37055	1.71753	1.95934	1.72951	1.36357
3-073	2	9.86761	4.51	0.206	0.121	977	1186	2200	2.10663	2.91115	0.723641	2.67645	2.32319	5.01778	8.27026	1.40309	1.62286	1.98951	2.3202	2.02404	1.55853
3-074	2	9.86761	4.51	0.1457	0.0862	1002	971	2017	2.07404	2.00267	1.03564	2.47621	2.00614	4.07671	7.56052	1.14374	1.52946	1.83025	1.99864	1.74463	1.3551
3-077	2	9.86761	4.51	0.2036	0.1195	1077	1118	2216	2.22062	2.57543	0.862232	2.66706	2.21718	4.79605	8.32303	1.24718	1.68058	1.987	2.2087	1.88445	1.41358
3-078	2	9.86761	4.51	0.1782	0.1039	1117	1136	2289	2.45944	2.4748	0.993794	2.54578	2.36012	4.93424	8.32086	1.38102	1.71993	2.12734	2.34813	2.15127	1.70398
3-079	2	9.86761	4.51	0.2082	0.1231	1185	1182	2377	2.85799	2.84184	1.00569	2.82688	2.44352	5.69983	8.95851	1.5088	1.74097	2.1286	2.42108	2.2524	1.74473
3-080	2	9.86761	4.51	0.1418	0.082	1003	1057	2066	1.93812	2.10318	0.921517	2.62922	1.83673	4.0413	7.69226	1.21118	1.44844	1.66095	1.82204	1.59999	1.21943
3-081	2	9.86761	4.51	0.149	0.0837	982	975	1996	2.03303	1.92459	1.05634	2.37678	1.99697	3.95761	7.41074	1.14043	1.51452	1.79867	1.98813	1.78	1.40299
3-082	2	9.86761	4.51	0.1441	0.0849	1057	883	1975	2.29575	1.68578	1.36184	2.35432	2.11894	3.98153	7.37748	1.18657	1.40593	1.82885	2.11464	1.87029	1.46695
3-083	2	9.86761	4.51	0.1501	0.0891	1023	1030	2058	2.12914	2.19825	0.968561	2.35118	2.25246	4.32739	7.79356	1.1486	1.6731	2.05609	2.24919	1.99488	1.56594
3-084	2	9.86761	4.51	0.166	0.0913	1000	960	1999	2.0741	1.97543	1.04995	2.3748	2.07457	4.04953	7.52082	1.09346	1.66319	1.93369	2.06259	1.73349	1.31121
3-085	2	9.86761	4.51	0.1174	0.0664	958	928	1929	1.78169	1.65226	1.07834	2.50597	1.6847	3.43394	7.18379	1.37588	1.21018	1.47168	1.68059	1.49971	1.18609
3-086	2	9.86761	4.51	0.1429	0.0822	902	957	1886	1.68922	1.90951	0.884635	2.35656	1.86789	3.59874	7.12166	1.18654	1.39807	1.67549	1.8638	1.6319	1.20361
3-087	2	9.86761	4.51	0.1423	0.0836	890	952	1843	1.528	1.89377	0.806857	2.38863	1.78494	3.42177	7.0114	1.06381	1.32131	1.61024	1.77825	1.47628	1.1297
3-088	2	9.86761	4.51	0.1287	0.0744	864	828	1755	1.51058	1.47913	1.02126	2.17116	1.69493	2.98971	6.6112	0.970265	1.2915	1.54827	1.67849	1.42257	1.10712
3-089	2	9.86761	4.51	0.1081	0.0626	832	867	1720	1.48102	1.51172	0.979693	2.00957	1.81404	2.99274	6.51908	0.946452	1.42081	1.6796	1.80711	1.52932	1.14156
3-090	2	9.86761	4.51	0.1921	0.1112	1078	1172	2268	2.231	2.8462	0.783851	2.63149	2.28975	5.0772	8.47036	1.14988	1.79736	2.12195	2.277	2.0133	1.58562
3-091	2	9.86761	4.51	0.1774	0.1033	1010	1015	2090	2.07135	2.2083	0.937986	2.44813	2.10361	4.27965	7.77332	1.05972	1.69576	1.95521	2.0881	1.7379	1.35278
3-093	2	9.86761	4.51	0.1593	0.0917	1089	994	2127	2.28174	2.03561	1.12091	2.43102	2.1625	4.31735	7.87646	1.11998	1.65574	1.98526	2.15399	1.89432	1.44788
3-095	2	9.86761	4.51	0.1604	0.0942	940	1040	2012	1.64076	2.16673	0.757253	2.57381	1.80603	3.80749	7.45906	1.25599	1.38214	1.65474	1.80228	1.5399	1.189
3-096	2	9.86761	4.51	0.1028	0.0657	790	809	1612	1.3022	1.28647	1.01223	1.92791	1.66964	2.58867	6.09428	0.957863	1.21694	1.48287	1.66959	1.42884	1.13126
3-097	2	9.86761	4.51	0.1755	0.1006	994	960	2062	2.21748	2.09104	1.06047	2.54668	2.07927	4.30852	7.76134	1.34162	1.4835	1.80675	2.06717	1.83679	1.42408
3-098	2	9.86761	4.51	0.1113	0.068	907	820	1791	1.75947	1.41855	1.24034	2.27732	1.72597	3.17802	6.77865	1.25579	1.21596	1.47947	1.71688	1.4961	1.18666
3-099	2	9.86761	4.51	0.1292	0.0749	901	871	1859	1.66865	1.68432	0.990697	2.16165	1.93472	3.35297	7.1025	1.31707	1.33305	1.64721	1.91352	1.73713	1.34401
3-100	2	9.86761	4.51	0.1322	0.0772	898	913	1841	1.73747	1.78489	0.973433	2.16267	1.93801	3.52237	7.03753	0.902639	1.58595	1.80908	1.92819	1.59658	1.1912
3-101	2	9.86761	4.51	0.1781	0.1051	1092	1054	2152	2.3887	2.24547	1.06379	2.48544	2.15219	4.63417	8.10844	1.19872	1.80299	2.01731	2.15112	1.85472	1.44336
3-102	2	9.86761	4.51	0.2457	0.1433	1205	1207	2504	2.98957	3.12252	0.957422	2.9209	2.44761	6.1121	9.29751	1.62305	1.913	2.20499	2.4359	2.20149	1.7337
3-103	2	9.86761	4.51	0.1227	0.071	852	950	1880	1.51214	1.93223	0.782588	2.28431	1.85009	3.44437	7.03648	1.06801	1.44304	1.67434	1.83607	1.52719	1.14177
3-104	2	9.86761	4.51	0.1325	0.0806	858	979	1907	1.61376	2.13179	0.757	2.25648	2.03099	3.74555	7.19007	1.35036	1.32416	1.70365	2.00122	1.89021	1.55915
3-105	2	9.86761	4.51	0.1706	0.0985	994	1027	2043	2.02838	2.19418	0.924439	2.50447	2.08114	4.22256	7.73936	1.16226	1.58965	1.88889	2.07182	1.75076	1.32522
3-106	2	9.86761	4.51	0.1646	0.0932	953	1031	1997	1.65136	2.0793	0.79419	2.59022	1.77573	3.73067	7.44264	1.12898	1.32902	1.60578	1.76516	1.54515	1.20693
3-107	2	9.86761	4.51	0.1713	0.1036	993	1044	2079	1.96147	2.24242	0.874711	2.70735	1.95861	4.20388	7.79681	1.47421	1.32681	1.67187	1.93699	1.74603	1.3697
3-109	2	9.86761	4.51	0.1241	0.074	869	894	1767	1.50072	1.56031	0.961809	2.27216	1.68892	3.06103	6.68792	1.04259	1.20171	1.5162	1.68022	1.44132	1.10375
3-110	2	9.86761	4.51	0.1756	0.1045	969	1031	2086	1.94065	2.27811	0.851868	2.42254	2.04518	4.21876	7.78133	1.19124	1.67512	1.92211	2.04227	1.7489	1.39637
3-111	2	9.86761	4.51	0.1498	0.0879	900	964	1879	1.60804	1.8331	0.877226	2.39004	1.7873	3.44114	7.04225	1.18812	1.2916	1.56964	1.78628	1.5535	1.22121
3-113	2	9.86761	4.51	0.2073	0.1235	1097	1103	2282	2.68165	2.79639	0.958969	2.72566	2.47899	5.47805	8.64485	1.32301	1.82684	2.20109	2.47384	2.13694	1.64737
3-114	2	9.86761	4.51	0.1738	0.0985	958	1084	2094	2.00119	2.32776	0.859704	2.49372	2.14312	4.32895	7.8765	1.30242	1.52913	1.90742	2.13597	1.89879	1.50684
3-115	2	9.86761	4.51	0.126	0.0748	959	897	1887	1.93629	1.55254	1.24718	2.38082	1.83081	3.48883	7.14351	1.24043	1.34906	1.64241	1.82682	1.54655	1.15311
3-116	2	9.86761	4.51	0.11	0.0601	797	837	1669	1.31013	1.52212	0.860732	2.06255	1.70902	2.83225	6.34311	1.2133	1.14582	1.44888	1.69389	1.55869	1.21759
3-118	2	9.86761	4.51	0.1612	0.0967	921	1016	2024	1.77121	2.1863	0.810139	2.43749	1.96444	3.95751	7.53147	1.17527	1.47428	1.77848	1.95841	1.72182	1.35977
3-119	2	9.86761	4.51	0.1366	0.086	905	922	1865	1.76509	1.70976	1.03236	2.28476	1.83498	3.47485	7.07161	1.02654	1.4486	1.69102	1.82724	1.57777	1.23818
3-120	2	9.86761	4.51	0.1238	0.0727	926	981	1960	1.60742	1.82653	0.880039	2.57834	1.59498	3.43395	7.21775	1.14425	1.24825	1.49176	1.58684	1.4682	1.16899
4-001	2	10.1859	6.14	0.1744	0.1098	1174	1218	2426	2.88086	2.95613	0.974536	3.11912	2.36782	5.83699	9.04146	1.82992	1.52069	2.0178	2.36051	2.19119	1.72146
4-002	2	10.1859	6.14	0.1925	0.1169	1233	1248	2522	2.94136	3.26385	0.901195	3.47051	2.33565	6.20521	9.40118	1.99365	1.43014	1.85052	2.30269	2.10487	1.56886
4-003	2	10.1859	6.14	0.226	0.1448	1270	1299	2629	3.22011	3.22836	0.997443	3.45438	2.29973	6.44847	9.66159	1.65841	1.6733	2.0375	2.29172	1.98752	1.48901
4-004	2	10.1859	6.14	0.1539	0.0963	1103	1101	2261	2.4053	2.35468	1.0215	3.00601	1.96708	4.75998	8.3468	1.44695	1.42004	1.76277	1.96368	1.71726	1.26717
4-005	2	10.1859	6.14	0.2196	0.1395	1222	1189	2547	3.11634	3.03006	1.02847	3.30083	2.29958	6.1464	9.50819	1.38711	1.76816	2.09194	2.26658	1.85684	1.29879
4-006	2	10.1859	6.14	0.1363	0.0848	1075	1019	2188	2.51816	2.24647	1.12095	3.02084	2.04477	4.76463	8.24139	1.63408	1.33828	1.72981	2.0179	1.7754	1.25841
4-007	2	10.1859	6.14	0.228	0.1428	1299	1309	2622	3.42859	3.18436	1.0767	3.41576	2.36366	6.61295	9.79444	1.54576	1.84541	2.14344	2.35214	1.98644	1.46504
4-008	2	10.1859	6.14	0.1559	0.0984	1090	1087	2283	2.58633	2.46856	1.04771	3.06695	2.05451	5.05489	8.59163	1.8071	1.44977	1.8301	2.03654	1.77386	1.25066
4-009	2	10.1859	6.14	0.1468	0.0872	1111	1119	2326	2.37654	2.45802	0.966852	3.2825	1.86	4.83457	8.62937	1.57212	1.32761	1.63622	1.85686	1.5665	1.09967
4-010	2	10.1859	6.14	0.1312	0.0841	1049	1028	2180	2.24823	2.13054	1.05524	2.96857	1.85087	4.37876	8.06831	1.7747	1.22585	1.52334	1.82121	1.70646	1.29151
4-012	2	10.1859	6.14	0.1504	0.0941	1070	1072	2227	2.43416	2.24859	1.08253	2.97247	1.96032	4.68275	8.24195	1.71811	1.29725	1.6101	1.93978	1.82409	1.43558
4-013	2	10.1859	6.14	0.3068	0.1958	1447	1479	2963	3.74653	4.08969	0.916092	3.82693	2.48747	7.83622	10.9143	1.88683	2.06833	2.37954	2.48642	1.93894	1.36921
4-014	2	10.1859	6.14	0.158	0.0998	922	944	2154	2.43109	2.29359	1.05995	3.00544	1.97273	4.72468	8.3389	1.63545	1.42833	1.72015	1.96004	1.6557	1.18843
4-015	2	10.1859	6.14	0.1585	0.0991	1076	1176	2326	2.39365	2.99078	0.800346	2.98079	2.34225	5.38443	8.62618	1.62004	1.42037	1.908	2.3048	2.06742	1.62001
4-016	2	10.1859	6.14	0.1633	0.1008	1075	1036	2255	2.62862	2.57585	1.02049	3.09301	2.27858	5.20447	8.57312	1.82109	1.18873	1.65914	2.24568	2.03824	1.56002
4-017	2	10.1859	6.14	0.1698	0.1072	1210	1188	2425	2.82286	2.57035	1.09824	3.34511	2.00052	5.39321	8.90781	1.79388	1.4338	1.75453	1.99632	1.7908	1.34011
4-018	2	10.1859	6.14	0.1684	0.1084	1117	1023	2206	2.75974	2.18097	1.26537	2.94195	2.199	4.94071	8.36968	1.68965	1.33029	1.68481	2.13607	1.95798	1.47243
4-019	2	10.1859	6.14	0.1414	0.0897	1012	1004	2127	2.07518	2.43085	0.853683	2.74112	2.11763	4.50603	7.96984	1.63853	1.22706	1.65444	2.10401	1.95954	1.59594
4-020	2	10.1859	6.14	0.2173	0.1367	1276	1220	2619	3.51625	2.61624	1.34401	3.49641	2.12834	6.13249	9.64161	1.94158	1.65274	1.89788	2.0979	1.78704	1.38919
4-021	2	10.1859	6.14	0.2038	0.1282	1212	1132	2443	3.17873	2.75286	1.1547	3.2213	2.38308	5.93158	9.13663	1.85492	1.49094	1.83218	2.33389	2.14871	1.65877
4-022	2	10.1859	6.14	0.1807	0.1113	1124	1108	2406	2.68913	2.68276	1.00237	2.95166	2.2715	5.37189	8.88424	1.59579	1.66389	1.96309	2.26008	1.99557	1.52831
4-023	2	10.1859	6.14	0.1186	0.0725	1028	978	2053	2.24019	1.72642	1.29759	2.96355	1.77999	3.96661	7.76318	1.38248	1.01613	1.3742	1.76958	1.53623	1.12839
4-024	2	10.1859	6.14	0.1648	0.0967	1047	1106	2308	2.39095	2.92575	0.817209	3.03237	2.299	5.3167	8.67269	1.73564	1.43737	1.8004	2.257	2.0017	1.45053
4-025	2	10.1859	6.14	0.159	0.1009	1116	1138	2326	2.32656	2.58688	0.89937	3.20973	1.94329	4.91345	8.53141	1.75369	1.27858	1.63132	1.92822	1.69819	1.34569
4-026	2	10.1859	6.14	0.1488	0.0921	1078	1119	2247	2.21997	2.58169	0.859893	2.96395	2.0239	4.80166	8.32409	1.64197	1.39966	1.70143	2.00347	1.80139	1.35029
4-027	2	10.1859	6.14	0.2947	0.1747	1556	1509	3125	4.08381	4.41437	0.925118	4.12395	2.52766	8.49818	11.3192	1.53896	2.09621	2.46403	2.37723	2.07192	1.63592
4-028	2	10.1859	6.14	0.1527	0.0859	1082	1022	2275	2.5996	2.30681	1.12693	3.04218	1.98825	4.9064	8.41973	1.56119	1.45147	1.78239	1.98815	1.76498	1.33712
4-029	2	10.1859	6.14	0.1872	0.1195	1219	1072	2322	3.13334	2.29578	1.36482	2.86025	2.31148	5.42912	8.68458	1.476	1.6972	2.07408	2.30866	2.00409	1.5219
4-030	2	10.1859	6.14	0.1685	0.1053	1235	1170	2426	3.06863	2.41663	1.2698	3.29606	2.17526	5.48525	8.98238	1.93847	1.30869	1.66646	2.14636	1.98083	1.43025
4-031	2	10.1859	6.14	0.1854	0.1172	1242	1235	2547	2.74845	2.83503	0.96946	3.61704	1.97327	5.58348	9.2841	2.17817	1.25085	1.53033	1.92515	1.84042	1.41694
4-032	2	10.1859	6.14	0.1481	0.0947	1110	1026	2162	2.53587	2.0167	1.25744	2.74943	2.02167	4.55257	8.06265	1.43587	1.47909	1.72411	2.01577	1.77017	1.41303
4-033	2	10.1859	6.14	0.1662	0.1068	1027	1065	2239	2.38479	2.62663	0.907928	2.90377	2.23623	5.01143	8.39271	1.56395	1.39527	1.80814	2.21731	2.00303	1.54302
4-034	2	10.1859	6.14	0.1772	0.1132	1138	1152	2371	2.60659	2.64566	0.985231	3.31358	2.02194	5.25224	8.8273	1.60442	1.31035	1.69312	2.01644	1.78135	1.34308
4-035	2	10.1859	6.14	0.199	0.1259	1204	1138	2430	2.77652	2.85129	0.973777	3.10164	2.24451	5.6278	8.9039	1.67363	1.56808	1.95092	2.22662	2.02824	1.53177
4-036	2	10.1859	6.14	0.2034	0.1287	1301	1285	2624	3.26462	3.00959	1.08474	3.5248	2.23176	6.27421	9.66553	1.90895	1.48498	1.81512	2.21381	2.06192	1.54902
4-037	2	10.1859	6.14	0.1627	0.104	1099	1109	2324	2.53385	2.43125	1.0422	2.96254	2.04189	4.9651	8.63448	1.35598	1.62564	1.86997	2.02951	1.68517	1.14009
4-038	2	10.1859	6.14	0.2649	0.1661	1257	1248	2756	3.4217	3.87823	0.882285	3.60435	2.47729	7.29993	10.2869	1.85547	1.95787	2.23248	2.47225	2.09132	1.51007
4-039	2	10.1859	6.14	0.1346	0.0825	1001	1043	2175	2.19303	2.27598	0.963554	2.99162	1.86649	4.46901	8.12788	1.83239	1.27374	1.59944	1.85034	1.68663	1.28078
4-040	2	10.1859	6.14	0.1615	0.1009	1176	1051	2347	2.8359	2.35309	1.20518	3.21428	1.99361	5.18899	8.76528	1.85204	1.43103	1.75171	1.96524	1.7575	1.31728
4-041	2	10.1859	6.14	0.163	0.1021	1171	1111	2312	2.56463	2.45905	1.04293	3.07172	2.02647	5.02368	8.59953	1.45415	1.48834	1.79805	2.01793	1.71942	1.23267
4-042	2	10.1859	6.14	0.1748	0.115	1140	1087	2252	2.76387	2.59081	1.0668	2.90436	2.37333	5.35467	8.58487	1.44923	1.53601	1.95423	2.37251	2.03859	1.57609
4-043	2	10.1859	6.14	0.1708	0.107	1245	1109	2393	3.03273	2.26912	1.33652	3.23588	2.05053	5.30185	8.83559	1.62075	1.51339	1.81284	2.0489	1.73205	1.28572
4-044	2	10.1859	6.14	0.1426	0.0889	955	1045	2126	1.82907	2.43153	0.752231	2.8168	1.85285	4.2606	7.9433	1.36675	1.36203	1.63743	1.85102	1.69253	1.25638
4-045	2	10.1859	6.14	0.1462	0.0928	1103	1045	2210	2.31473	2.4403	0.948544	2.97589	2.04473	4.75503	8.24852	1.49465	1.35321	1.72524	2.04465	1.78026	1.33021
4-046	2	10.1859	6.14	0.1291	0.0795	1008	966	2000	2.25092	1.97836	1.13777	2.71951	2.0696	4.22928	7.76069	1.69969	1.18061	1.53374	1.97904	1.85394	1.38753
4-047	2	10.1859	6.14	0.1767	0.1173	1123	1103	2292	2.7377	2.46649	1.10996	3.04459	2.10712	5.20419	8.64503	1.67556	1.48863	1.79383	2.08397	1.90459	1.50598
4-048	2	10.1859	6.14	0.143	0.0885	1029	1085	2164	2.03977	2.5079	0.813338	2.97733	1.96491	4.54768	8.10891	1.65647	1.18347	1.56639	1.95558	1.82089	1.40489
4-049	2	10.1859	6.14	0.1267	0.0782	1017	1035	2101	2.20724	2.20151	1.0026	2.84403	1.97287	4.40875	7.88024	1.43844	1.25903	1.69752	1.96926	1.7513	1.35446
4-050	2	10.1859	6.14	0.1721	0.1083	1245	1217	2485	2.80691	2.95111	0.951138	3.50532	2.16428	5.75803	9.29799	1.96349	1.25114	1.62677	2.13132	1.95779	1.38001
4-051	2	10.1859	6.14	0.1439	0.0884	1020	1038	2089	2.1716	2.17519	0.998351	2.84691	1.96377	4.34679	7.83812	1.54769	1.22991	1.65977	1.94581	1.75121	1.37646
4-052	2	10.1859	6.14	0.1211	0.0775	994	944	1981	2.1281	1.88647	1.12808	2.5325	1.97564	4.01457	7.50367	1.43426	1.36094	1.65105	1.96072	1.76392	1.34001
4-053	2	10.1859	6.14	0.1582	0.1045	1107	1080	2218	2.47139	2.41676	1.0226	3.04371	2.01909	4.88815	8.37878	1.6141	1.38421	1.73065	2.01274	1.77045	1.34172
4-054	2	10.1859	6.14	0.1317	0.0821	989	1050	2117	2.04351	2.23697	0.913514	2.77814	1.94211	4.28048	7.85265	1.78325	1.26486	1.57354	1.89093	1.81328	1.41519
4-055	2	10.1859	6.14	0.1411	0.0908	1014	1001	2128	2.23856	2.01573	1.11055	2.8588	1.81109	4.25429	7.9314	1.46808	1.35688	1.65805	1.80437	1.60148	1.17406
4-056	2	10.1859	6.14	0.2018	0.1307	1280	1177	2482	3.31993	2.72173	1.21979	3.44243	2.27205	6.04165	9.34456	1.89001	1.49628	1.87429	2.2589	1.90578	1.43299
4-057	2	10.1859	6.14	0.1731	0.1072	1120	1125	2302	2.41754	2.63426	0.917731	2.98385	2.15016	5.05181	8.55332	1.6565	1.43781	1.80462	2.14205	1.88777	1.44013
4-058	2	10.1859	6.14	0.1594	0.0975	1107	969	2111	2.64732	1.84212	1.43711	2.81122	1.97511	4.48944	8.00393	1.39613	1.44281	1.74784	1.97183	1.71377	1.22533
4-059	2	10.1859	6.14	0.1559	0.0906	1092	1094	2213	2.37081	2.18136	1.08685	3.11357	1.85621	4.55218	8.30327	1.67264	1.27596	1.61442	1.84632	1.58071	1.14444
4-060	2	10.1859	6.14	0.1549	0.0914	1085	1090	2242	2.0578	2.26105	0.910109	3.01913	1.80016	4.31885	8.14746	1.74526	1.27032	1.49795	1.75778	1.57962	1.21157
4-061	2	10.1859	6.14	0.1148	0.0752	1002	898	1951	2.02079	1.65209	1.22317	2.58982	1.75148	3.67288	7.28803	1.32829	1.23899	1.53432	1.75002	1.57285	1.22112
4-062	2	10.1859	6.14	0.1121	0.0731	981	1004	2105	1.97946	1.98494	0.997239	2.91161	1.73592	3.96439	7.73799	1.60737	1.17284	1.4584	1.72125	1.53904	1.19595
4-063	2	10.1859	6.14	0.181	0.112	1163	1089	2328	2.56084	2.21786	1.15465	3.08923	1.88583	4.7787	8.60107	1.36858	1.45084	1.68841	1.86355	1.61315	1.13753
4-064	2	10.1859	6.14	0.1393	0.0853	957	1048	2050	1.96487	2.24091	0.876819	2.63355	1.98586	4.20577	7.72404	1.44152	1.44273	1.74653	1.97965	1.71589	1.24068
4-065	2	10.1859	6.14	0.1412	0.0872	1043	1060	2129	2.11351	2.2715	0.930448	2.68071	2.04878	4.38501	7.8137	1.43	1.36761	1.76302	2.04215	1.82368	1.49089
4-066	2	10.1859	6.14	0.1052	0.0635	966	970	1989	1.96237	1.68247	1.16636	2.70962	1.70907	3.64483	7.38224	1.6167	1.13477	1.43921	1.68819	1.51577	1.13659
4-067	2	10.1859	6.14	0.1255	0.0782	1043	1016	2123	2.30126	1.89388	1.21511	2.8614	1.80115	4.19514	7.90758	1.29148	1.32671	1.58512	1.79171	1.53595	1.16901
4-068	2	10.1859	6.14	0.0937	0.0561	943	968	1955	1.73679	1.63595	1.06165	2.66561	1.59341	3.37274	7.18949	1.27842	1.07327	1.38398	1.58409	1.38979	1.04562
4-071	2	10.1859	6.14	0.1615	0.0913	1092	1007	2234	2.47407	2.20669	1.12117	3.14817	1.92474	4.68076	8.35563	1.77272	1.19791	1.51414	1.90036	1.70434	1.34041
4-073	2	10.1859	6.14	0.1417	0.0883	981	949	2042	2.08774	1.88747	1.10611	2.78574	1.79017	3.97521	7.62597	1.34374	1.22313	1.54904	1.78643	1.55817	1.16271
4-074	2	10.1859	6.14	0.0985	0.0611	954	974	1953	1.55869	1.85135	0.841918	2.72921	1.57854	3.41004	7.25448	1.37562	1.13716	1.35328	1.57452	1.37264	1.02451
4-075	2	10.1859	6.14	0.1005	0.0623	867	922	1817	1.56545	1.78795	0.875558	2.47267	1.75005	3.35339	6.92995	1.29562	1.05805	1.44833	1.74607	1.55456	1.21335
4-076	2	10.1859	6.14	0.098	0.0621	918	830	1899	1.92454	1.6774	1.14733	2.55661	1.8531	3.60194	7.17908	1.63775	0.970436	1.36902	1.79621	1.77494	1.39748
4-078	2	10.1859	6.14	0.106	0.0714	1014	868	1908	2.01645	1.54073	1.30876	2.55942	1.7422	3.55718	7.20712	1.48783	1.0437	1.37702	1.72421	1.61063	1.29208
4-079	2	10.1859	6.14	0.1478	0.0955	1075	1042	2188	2.31943	2.0179	1.14943	2.82595	1.85601	4.33733	8.1166	1.47708	1.43098	1.69736	1.84986	1.57277	1.14775
4-080	2	10.1859	6.14	0.1066	0.0684	910	863	1847	1.69824	1.53972	1.10295	2.64919	1.58533	3.23797	7.00262	1.31522	1.05281	1.33455	1.58215	1.3438	0.954197
4-081	2	10.1859	6.14	0.1056	0.0692	991	1001	1997	1.87255	1.8341	1.02096	2.82935	1.68746	3.70664	7.47538	1.76046	1.0613	1.35866	1.64672	1.53334	1.13221
4-082	2	10.1859	6.14	0.1539	0.0957	1090	1034	2133	2.33287	2.10071	1.11051	2.78576	1.98214	4.43358	8.00175	1.3866	1.33811	1.70102	1.9821	1.73964	1.32772
4-083	2	10.1859	6.14	0.1175	0.0715	986	1012	2009	1.89511	1.97681	0.958671	2.7659	1.829	3.87191	7.50563	1.53053	1.09816	1.46978	1.80764	1.62278	1.21234
4-084	2	10.1859	6.14	0.1287	0.083	1029	952	1989	2.03743	1.95208	1.04373	2.57449	1.94589	3.98951	7.51033	1.38931	1.36641	1.70558	1.92795	1.66631	1.20547
4-085	2	10.1859	6.14	0.1417	0.0902	1057	1040	2160	2.23174	2.14807	1.03895	2.92397	1.86533	4.37981	8.02054	1.69617	1.32547	1.61333	1.85312	1.70058	1.23337
4-086	2	10.1859	6.14	0.1153	0.0665	1010	1000	2033	1.93302	1.95472	0.9889	2.84987	1.74214	3.88774	7.59654	1.3752	1.24331	1.54376	1.73029	1.46393	1.1025
4-087	2	10.1859	6.14	0.1007	0.0625	1007	888	1909	2.03367	1.49552	1.35984	2.56853	1.76327	3.52919	7.15744	1.52123	1.08962	1.39802	1.71146	1.65368	1.27908
4-088	2	10.1859	6.14	0.1137	0.0722	967	951	1971	1.80992	2.07748	0.871206	2.6791	1.9487	3.8874	7.4805	1.49809	1.2477	1.59937	1.91256	1.62665	1.11442
4-089	2	10.1859	6.14	0.1079	0.069	968	934	2022	1.9483	1.60413	1.21455	2.87965	1.58655	3.55243	7.45512	1.45863	1.08544	1.37962	1.58014	1.38295	1.00272
4-090	2	10.1859	6.14	0.131	0.0808	1038	994	2039	2.01952	1.84941	1.09198	2.8267	1.76671	3.86893	7.57387	1.80228	1.10976	1.43229	1.72778	1.63051	1.17406
4-091	2	10.1859	6.14	0.0916	0.0566	942	901	1853	1.85575	1.72862	1.07354	2.53689	1.93147	3.58436	7.13644	1.4132	0.930392	1.42398	1.90584	1.72895	1.34788
4-093	2	10.1859	6.14	0.1016	0.0642	869	839	1736	1.45177	1.43784	1.00969	2.32057	1.5601	2.88961	6.55689	1.24436	1.09419	1.3201	1.5536	1.3673	1.0065
4-094	2	10.1859	6.14	0.0892	0.0546	899	906	1873	1.72241	1.67594	1.02773	2.6386	1.67391	3.39834	7.11454	1.29738	1.02887	1.39595	1.67072	1.44447	1.06792
4-095	2	10.1859	6.14	0.1532	0.0967	1111	1084	2259	2.57932	2.1739	1.18649	3.12518	1.89189	4.75322	8.41376	1.46089	1.39935	1.67933	1.8854	1.63079	1.1986
4-096	2	10.1859	6.14	0.1515	0.0934	1031	976	2112	2.25029	2.08717	1.07815	2.80301	1.94244	4.33745	7.89744	1.37136	1.39116	1.71747	1.9396	1.66083	1.23344
4-097	2	10.1859	6.14	0.1137	0.0692	928	948	1930	1.83872	2.01435	0.912811	2.58031	1.94274	3.85308	7.41446	1.46168	1.14494	1.49976	1.90013	1.73059	1.37061
4-098	2	10.1859	6.14	0.1296	0.082	964	1001	2095	1.89085	2.12392	0.890263	2.88265	1.74768	4.01476	7.77107	1.65857	1.22961	1.48175	1.70568	1.56836	1.18612
4-100	2	10.1859	6.14	0.1474	0.0922	1032	1054	2139	1.99173	2.2868	0.870965	2.94057	1.82971	4.27853	7.96208	1.41879	1.27661	1.55281	1.82603	1.58253	1.19778
4-101	2	10.1859	6.14	0.1162	0.0724	916	954	1965	1.66713	1.78268	0.935185	2.6762	1.61947	3.44981	7.2979	1.32181	1.13091	1.37105	1.61583	1.38305	1.03166
4-102	2	10.1859	6.14	0.1195	0.0741	907	921	1893	1.56148	1.77834	0.878055	2.43501	1.67723	3.33982	7.00996	1.10952	1.31689	1.57647	1.66046	1.41557	1.01786
4-104	2	10.1859	6.14	0.0888	0.0576	864	879	1775	1.57367	1.61675	0.973351	2.36697	1.72565	3.19042	6.74852	1.15969	1.13008	1.46649	1.72236	1.46815	1.10187
4-105	2	10.1859	6.14	0.1049	0.0661	889	931	1854	1.62554	1.76319	0.921935	2.42232	1.77265	3.38873	6.95327	1.05939	1.27488	1.57856	1.75655	1.48072	1.15072
4-106	2	10.1859	6.14	0.142	0.0908	994	1070	2139	1.94577	2.16145	0.900213	2.79315	1.75433	4.10722	7.86799	1.287	1.44818	1.6575	1.73774	1.5128	1.10644
4-107	2	10.1859	6.14	0.1104	0.0683	942	913	1906	1.89403	1.68702	1.12271	2.5564	1.79607	3.58106	7.19895	1.32641	1.19982	1.51764	1.78203	1.56102	1.139
4-108	2	10.1859	6.14	0.088	0.0528	806	863	1736	1.36702	1.63293	0.837156	2.35462	1.66086	2.99994	6.60042	1.33258	1.00117	1.34855	1.6574	1.51251	1.1254
4-109	2	10.1859	6.14	0.1047	0.0643	974	927	1929	1.96611	1.83768	1.06989	2.71862	1.94909	3.80379	7.43687	1.63211	0.881531	1.40825	1.9097	1.76958	1.2502
4-110	2	10.1859	6.14	0.0901	0.0531	881	884	1799	1.57892	1.61756	0.976106	2.45724	1.69606	3.19648	6.8211	1.17931	1.11449	1.43921	1.69191	1.46837	1.10201
4-112	2	10.1859	6.14	0.1014	0.0599	884	900	1818	1.60211	1.61294	0.993285	2.56304	1.66184	3.21506	6.91814	1.37338	0.995727	1.30848	1.64603	1.43432	1.05304
4-113	2	10.1859	6.14	0.1079	0.0665	848	900	1824	1.54057	1.84376	0.835557	2.47399	1.79708	3.38432	6.97302	1.35074	1.01911	1.33364	1.7619	1.62764	1.28044
4-114	2	10.1859	6.14	0.1184	0.0776	984	949	1940	1.91473	1.73967	1.10063	2.61945	1.74531	3.6544	7.30964	1.33863	1.25902	1.49677	1.74147	1.51708	1.1352
4-115	2	10.1859	6.14	0.0982	0.0632	878	882	1836	1.6107	1.66667	0.966419	2.4172	1.70407	3.27738	6.86455	1.29359	1.1401	1.50368	1.70098	1.54035	1.10671
4-116	2	10.1859	6.14	0.081	0.0473	850	847	1740	1.37937	1.41151	0.97723	2.37758	1.49227	2.79088	6.51125	1.29193	0.999215	1.26694	1.48508	1.31905	0.961272
4-117	2	10.1859	6.14	0.1068	0.0607	904	979	1940	1.40783	1.78744	0.787622	2.58626	1.49977	3.19527	7.12489	1.31187	1.17782	1.34783	1.49846	1.27712	0.975071
4-119	2	10.1859	6.14	0.1042	0.0661	932	883	1864	1.76676	1.76078	1.00339	2.38272	1.90387	3.52754	7.0821	1.23874	1.20272	1.57899	1.89485	1.69647	1.32037
4-120	2	10.1859	6.14	0.0933	0.0578	898	852	1759	1.60076	1.41347	1.13251	2.49122	1.61892	3.01423	6.68313	1.49786	0.901455	1.21225	1.58275	1.45308	1.09567
5-001	2	10.5042	5.14	0.1707	0.1102	1164	1134	2300	2.81236	2.60057	1.08144	2.813	2.45651	5.41293	8.5884	1.74162	1.48579	1.95874	2.39955	2.3048	1.77747
5-002	2	10.5042	5.14	0.1027	0.0629	1086	964	2086	2.44319	2.04224	1.19633	2.49952	2.22415	4.48543	7.80406	1.42957	1.45798	1.88207	2.21513	2.02058	1.65284
5-003	2	10.5042	5.14	0.239	0.1438	1370	1403	2803	3.7127	4.03228	0.920743	3.46143	2.83563	7.74498	10.3284	1.99995	1.64935	2.16251	2.79665	2.73088	2.1822
5-004	2	10.5042	5.14	0.1649	0.0986	1124	1078	2268	2.54016	2.79266	0.909584	3.01165	2.3335	5.33283	8.56599	1.66432	1.31739	1.79624	2.30749	2.10105	1.58836
5-005	2	10.5042	5.14	0.1186	0.0732	1036	843	1995	2.29428	1.71344	1.33899	2.50901	2.01132	4.00772	7.56121	1.34001	1.20457	1.58416	1.97652	1.92246	1.57825
5-006	2	10.5042	5.14	0.1073	0.0658	1001	983	2044	2.22033	1.92281	1.15473	2.43567	2.0891	4.14314	7.6072	1.37716	1.29568	1.7194	2.05515	1.9909	1.70202
5-007	2	10.5042	5.14	0.1469	0.0885	1055	1113	2209	2.2402	2.77028	0.808654	2.63664	2.38498	5.01047	8.30179	1.61028	1.47562	1.84061	2.32095	2.23715	1.85538
5-008	2	10.5042	5.14	0.1927	0.1179	1248	1327	2599	3.01652	3.63054	0.830874	3.26848	2.53241	6.64707	9.59135	1.93992	1.56346	2.02705	2.46797	2.37389	1.98614
5-009	2	10.5042	5.14	0.2178	0.1315	1444	1395	2870	4.28505	4.14871	1.03286	3.64923	3.03254	8.43376	10.751	2.33491	1.65332	2.21812	2.92391	2.94184	2.33037
5-010	2	10.5042	5.14	0.1911	0.119	1156	1187	2497	3.21966	3.24819	0.991215	3.04703	2.69653	6.46785	9.31714	1.49619	1.73793	2.25295	2.69344	2.3666	1.85365
5-011	2	10.5042	5.14	0.1153	0.069	949	892	1946	1.90854	1.69994	1.12272	2.6315	1.75136	3.60848	7.22622	1.46714	1.1019	1.42072	1.72118	1.60467	1.26238
5-012	2	10.5042	5.14	0.068	0.041	801	831	1681	1.33914	1.38306	0.968248	2.33014	1.58347	2.7222	6.4073	1.52259	0.730051	1.088	1.49941	1.54104	1.26851
5-014	2	10.5042	5.14	0.2139	0.1315	1139	1142	2402	2.9068	2.89732	1.00327	3.10168	2.4401	5.80412	8.9614	1.75266	1.41605	1.89634	2.40432	2.23642	1.79234
5-015	2	10.5042	5.14	0.149	0.092	1018	1073	2122	2.16604	2.1716	0.99744	2.92896	1.94956	4.33764	7.99203	1.82054	1.10514	1.47935	1.86232	1.84677	1.43695
5-017	2	10.5042	5.14	0.1812	0.1103	1390	1247	2654	3.76902	3.29831	1.14271	3.19538	2.76001	7.06733	9.79461	1.6018	1.75483	2.28964	2.75909	2.53789	2.05604
5-018	2	10.5042	5.14	0.1558	0.0951	1101	1177	2389	2.51724	3.08069	0.817102	3.03542	2.31104	5.59793	8.88055	1.82763	1.42026	1.84787	2.2992	2.12594	1.74508
5-020	2	10.5042	5.14	0.158	0.0964	1198	1175	2415	2.88117	3.02021	0.953962	3.17075	2.43002	5.90138	9.06354	1.98911	1.35383	1.87695	2.38484	2.28599	1.78371
5-021	2	10.5042	5.14	0.1609	0.0972	1201	1199	2420	2.82547	2.76055	1.02352	3.05364	2.26335	5.58603	8.84729	1.84157	1.47699	1.92961	2.23538	2.09867	1.70753
5-023	2	10.5042	5.14	0.1746	0.1052	1253	1061	2317	3.16352	2.29573	1.378	2.77258	2.41026	5.45924	8.64384	1.44398	1.67957	2.0692	2.39824	2.13807	1.73712
5-024	2	10.5042	5.14	0.135	0.0809	1103	1197	2313	2.3438	2.94058	0.797055	2.8332	2.37168	5.28438	8.55168	1.71686	1.36093	1.83413	2.30593	2.27019	1.91655
5-026	2	10.5042	5.14	0.1862	0.1165	1284	1145	2502	3.66083	2.96388	1.23515	3.17692	2.65596	6.6247	9.46358	1.64294	1.73725	2.23675	2.64787	2.31059	1.73813
5-027	2	10.5042	5.14	0.1538	0.095	1025	1078	2125	2.17633	2.44952	0.888473	2.81901	2.11781	4.62585	8.04292	1.57842	1.28548	1.68593	2.08981	1.88965	1.46975
5-028	2	10.5042	5.14	0.1014	0.0623	1039	979	2030	2.18878	1.84634	1.18547	2.78693	1.81402	4.03512	7.61689	1.1713	1.20151	1.60452	1.808	1.61288	1.25456
5-030	2	10.5042	5.14	0.1711	0.1089	1127	1166	2330	2.67195	2.9309	0.911649	2.92475	2.41363	5.60285	8.72613	1.49841	1.59915	2.04724	2.40951	2.13751	1.66013
5-031	2	10.5042	5.14	0.208	0.1101	1172	1227	2449	2.79723	3.24564	0.861844	3.12995	2.48242	6.04287	9.16074	1.60044	1.54064	1.97384	2.44928	2.21138	1.67256
5-032	2	10.5042	5.14	0.1154	0.0694	920	885	1984	2.02401	1.98268	1.02085	2.64809	1.95206	4.00669	7.48244	1.41162	1.23703	1.64438	1.93799	1.72547	1.30134
5-033	2	10.5042	5.14	0.1408	0.0866	982	1005	2033	2.09303	2.03984	1.02608	2.50549	2.08047	4.13288	7.5817	1.43295	1.3178	1.65496	2.04303	1.91881	1.52744
5-034	2	10.5042	5.14	0.1192	0.0768	1126	1139	2306	2.45635	2.52811	0.971615	3.07864	2.13138	4.98446	8.52672	2.15872	1.19311	1.53749	2.01786	2.0965	1.70754
5-035	2	10.5042	5.14	0.146	0.0887	1155	1227	2446	2.64624	3.3916	0.780233	3.27512	2.46011	6.03784	9.22899	1.98902	1.33952	1.77386	2.30718	2.31318	1.80399
5-037	2	10.5042	5.14	0.1164	0.0702	961	1033	2047	1.98723	2.15089	0.923908	2.47502	2.14215	4.13812	7.63211	1.51145	1.24089	1.58231	2.08344	1.98698	1.67394
5-038	2	10.5042	5.14	0.1915	0.1215	1154	1227	2425	2.91975	3.25428	0.897204	3.08103	2.55404	6.17403	9.13195	1.74116	1.5666	2.06301	2.50906	2.29805	1.82052
5-039	2	10.5042	5.14	0.1834	0.1115	1174	1220	2421	2.8962	3.09733	0.935065	3.13053	2.54647	5.99353	9.09676	2.01808	1.26974	1.82416	2.47129	2.37864	1.91114
5-040	2	10.5042	5.14	0.1958	0.1196	1191	1125	2397	3.04438	2.84848	1.06878	3.18255	2.40434	5.89286	9.0274	1.76092	1.51107	1.99291	2.39551	2.13178	1.58337
5-042	2	10.5042	5.14	0.1282	0.0798	1032	990	2042	1.99892	1.99241	1.00327	2.66613	1.91425	3.99133	7.61701	1.66121	1.17843	1.53572	1.84742	1.76834	1.41952
5-043	2	10.5042	5.14	0.2929	0.177	1467	1583	3058	4.18496	5.25356	0.796594	3.75686	3.29577	9.43852	11.6532	2.28772	1.83371	2.52135	3.2151	3.02647	2.36628
5-045	2	10.5042	5.14	0.1516	0.0907	1090	1214	2405	2.57447	2.60133	0.989673	2.57752	2.4954	5.1758	8.86452	1.56189	1.62774	2.04763	2.45478	2.28455	1.85357
5-046	2	10.5042	5.14	0.1627	0.1009	1061	1179	2304	2.3935	2.94447	0.812877	2.63181	2.44923	5.33797	8.55211	1.30413	1.77618	2.08964	2.44921	2.21441	1.72337
5-047	2	10.5042	5.14	0.1333	0.0793	1104	1192	2401	2.63246	3.03858	0.866345	3.21546	2.29339	5.67104	9.03888	1.62616	1.27942	1.84696	2.28965	2.01209	1.68049
5-048	2	10.5042	5.14	0.1276	0.0754	1053	1102	2173	2.31689	2.3578	0.982651	2.82944	2.0711	4.67469	8.15329	1.74108	1.27645	1.65163	1.99248	1.99473	1.61254
5-049	2	10.5042	5.14	0.1072	0.072	1054	1010	2137	2.44926	2.29958	1.06509	2.68854	2.28365	4.74884	8.07499	1.47113	1.34947	1.8883	2.26797	2.09784	1.65356
5-050	2	10.5042	5.14	0.1953	0.1191	1227	1181	2462	3.12258	3.12514	0.999183	2.9801	2.63458	6.24772	9.20628	1.5921	1.73989	2.18727	2.63193	2.32709	1.81127
5-052	2	10.5042	5.14	0.1211	0.0821	1108	991	2153	2.31881	2.08535	1.11195	2.79666	1.91817	4.40416	7.94468	1.46661	1.38204	1.68384	1.91073	1.74204	1.36379
5-053	2	10.5042	5.14	0.1524	0.0938	1179	1160	2421	2.99568	2.97885	1.00565	3.05752	2.55744	5.97453	9.0614	1.9346	1.37605	1.87725	2.44787	2.3908	1.96524
5-054	2	10.5042	5.14	0.1672	0.1038	1153	1170	2373	2.88001	3.02904	0.950799	3.04527	2.45785	5.90906	8.93777	1.39628	1.59812	2.10717	2.44253	2.15453	1.65862
5-055	2	10.5042	5.14	0.1406	0.086	1097	1093	2202	2.3195	2.41409	0.960819	3.03533	1.98705	4.73358	8.25954	1.57565	1.22249	1.62928	1.97796	1.85704	1.4972
5-056	2	10.5042	5.14	0.1818	0.1106	1179	1236	2436	2.91453	3.18467	0.915176	3.1723	2.49061	6.09921	9.15185	1.78421	1.44929	1.92364	2.45644	2.22988	1.79098
5-057	2	10.5042	5.14	0.1985	0.121	1254	1265	2569	3.33536	3.41578	0.976455	3.1677	2.63784	6.75114	9.57412	1.56433	1.81311	2.2331	2.63479	2.34891	1.8316
5-058	2	10.5042	5.14	0.2202	0.1373	1275	1301	2628	3.37869	3.53086	0.956904	3.39162	2.61654	6.90955	9.75513	2.16156	1.51568	2.03551	2.5505	2.42431	1.92648
5-059	2	10.5042	5.14	0.2144	0.1313	1258	1258	2596	3.13307	3.36102	0.932178	3.34344	2.38466	6.49408	9.48341	1.51239	1.62086	2.10169	2.37765	2.20203	1.79253
5-060	2	10.5042	5.14	0.1431	0.0848	1200	1240	2440	2.67299	3.08468	0.866536	3.16704	2.34692	5.75767	8.99213	2.05999	1.32094	1.76198	2.23547	2.24996	1.92574
5-061	2	10.5042	5.14	0.1723	0.1003	1119	1204	2458	2.92663	3.52627	0.829951	3.11704	2.70008	6.45289	9.32728	1.73803	1.50192	2.08844	2.66585	2.43476	1.99286
5-062	2	10.5042	5.14	0.1471	0.0892	1102	1011	2191	2.56085	2.30753	1.10978	2.75411	2.18226	4.86838	8.17717	1.38144	1.50692	1.90219	2.1796	1.96088	1.52951
5-063	2	10.5042	5.14	0.16	0.0986	1130	1112	2274	2.51318	2.54278	0.988358	2.83587	2.3611	5.05596	8.46785	1.69588	1.1979	1.69401	2.28353	2.26398	1.89144
5-064	2	10.5042	5.14	0.1688	0.1022	1278	1181	2581	3.70588	3.15139	1.17595	3.14325	2.77509	6.85727	9.73166	1.93797	1.51113	2.06617	2.72927	2.64964	2.24785
5-065	2	10.5042	5.14	0.1685	0.1047	1038	1044	2199	2.67057	2.4503	1.0899	2.81137	2.31745	5.12087	8.38885	1.4289	1.59104	2.01077	2.3171	1.94435	1.49108
5-066	2	10.5042	5.14	0.1305	0.0786	1017	963	2020	2.08795	1.93727	1.07778	2.82989	1.88166	4.02522	7.64967	1.61893	1.09408	1.44239	1.82815	1.71665	1.3046
5-067	2	10.5042	5.14	0.1181	0.0705	973	935	1971	1.86897	2.00928	0.930171	2.53075	1.91387	3.87825	7.44729	1.28545	1.32696	1.61684	1.91208	1.639	1.24524
5-069	2	10.5042	5.14	0.1256	0.0754	1099	1082	2223	2.53217	2.57065	0.985031	2.84481	2.39855	5.10282	8.45693	1.66251	1.11464	1.67676	2.32134	2.32842	1.86151
5-070	2	10.5042	5.14	0.1345	0.0826	1088	1111	2211	2.47707	2.44906	1.01144	2.82674	2.17507	4.92612	8.25962	1.45005	1.46321	1.8562	2.1687	1.95551	1.57543
5-071	2	10.5042	5.14	0.1376	0.0864	1034	1165	2261	2.15899	2.96397	0.728412	2.90092	2.22071	5.12296	8.47732	1.81338	1.34739	1.80539	2.20268	2.0908	1.68124
5-072	2	10.5042	5.14	0.1884	0.1143	1225	1248	2524	2.97347	3.34769	0.888215	3.19293	2.58102	6.32117	9.35511	1.89874	1.38238	1.84742	2.50583	2.45848	1.96351
5-073	2	10.5042	5.14	0.1314	0.0787	1017	1008	2080	2.09884	2.36195	0.888604	2.57248	2.21017	4.46079	7.84564	1.30369	1.26111	1.72218	2.20624	2.03744	1.68906
5-074	2	10.5042	5.14	0.1565	0.0947	987	1071	2104	2.21308	2.16346	1.02294	2.60731	2.08373	4.37653	7.84018	1.41495	1.44512	1.75764	2.07303	1.8584	1.45152
5-075	2	10.5042	5.14	0.1446	0.0879	1066	1084	2289	2.64285	2.63339	1.00359	2.93557	2.33196	5.27624	8.56147	1.79081	1.26984	1.76488	2.25714	2.17712	1.74307
5-076	2	10.5042	5.14	0.1494	0.0927	1013	1041	2158	2.22097	2.41768	0.918635	2.81691	2.11036	4.63865	8.06779	1.66245	1.25974	1.67036	2.06851	1.92148	1.49713
5-077	2	10.5042	5.14	0.145	0.0896	955	1034	2024	1.89028	2.32164	0.814201	2.67748	2.02188	4.21193	7.65638	1.37017	1.33545	1.7211	2.01961	1.73346	1.28051
5-079	2	10.5042	5.14	0.1516	0.0917	1151	1187	2343	2.64161	2.86052	0.923471	2.7456	2.4462	5.50213	8.61054	1.3241	1.68817	2.13225	2.44188	2.23964	1.77366
5-080	2	10.5042	5.14	0.1851	0.1121	1303	1397	2773	3.39477	3.85901	0.879701	3.41888	2.75683	7.25378	10.2253	1.62203	1.45488	2.12343	2.74773	2.54278	2.24301
5-081	2	10.5042	5.14	0.2031	0.1228	1149	1181	2489	3.13241	3.18025	0.984956	3.11643	2.56271	6.31266	9.27548	1.65418	1.61355	2.08068	2.55725	2.29094	1.80622
5-082	2	10.5042	5.14	0.1229	0.0742	1011	1014	2153	2.32165	2.20968	1.05067	2.81687	2.13135	4.53133	8.07473	1.73556	1.11579	1.48207	2.02053	2.01686	1.62804
5-083	2	10.5042	5.14	0.2699	0.1676	1431	1476	2941	4.25246	4.70276	0.904247	3.75051	3.08248	8.95522	11.0256	2.09062	1.66264	2.37864	3.03677	2.77086	2.32415
5-084	2	10.5042	5.14	0.0851	0.0492	888	859	1803	1.65349	1.69574	0.975087	2.29819	1.91109	3.34923	6.8527	1.4377	0.9681	1.42587	1.85637	1.83619	1.51093
5-085	2	10.5042	5.14	0.1335	0.0827	1032	1164	2245	2.17276	2.76054	0.787079	2.95026	2.1812	4.9333	8.40121	1.91003	1.1769	1.60935	2.04786	2.10478	1.69802
5-086	2	10.5042	5.14	0.1485	0.0904	1173	1168	2375	2.92848	2.63121	1.11298	3.19874	2.27321	5.55969	8.87313	1.76321	1.37643	1.76794	2.22541	2.12341	1.61694
5-087	2	10.5042	5.14	0.1259	0.0747	1030	982	2074	1.91561	2.24235	0.854286	2.70615	1.90595	4.15796	7.75001	1.38003	1.29101	1.61836	1.90281	1.79802	1.40237
5-088	2	10.5042	5.14	0.1615	0.1017	1054	1122	2256	2.55052	2.87365	0.887552	2.88054	2.40429	5.42417	8.59485	1.65787	1.48241	1.9135	2.39291	2.17102	1.72201
5-089	2	10.5042	5.14	0.1831	0.1141	1100	1183	2477	2.61059	3.08765	0.845493	3.263	2.17342	5.69824	9.07962	2.05013	1.34694	1.76587	2.12977	2.02961	1.71495
5-090	2	10.5042	5.14	0.1345	0.0794	935	1006	2039	1.85877	2.23359	0.832187	2.50554	2.04159	4.09236	7.58772	1.4249	1.27707	1.75414	2.03473	1.90333	1.55961
5-091	2	10.5042	5.14	0.1381	0.0847	993	947	2021	2.18103	2.1064	1.03543	2.7484	2.05548	4.28743	7.75133	1.54402	1.15098	1.56606	2.01834	1.79481	1.47576
5-092	2	10.5042	5.14	0.1596	0.0984	1090	1085	2200	2.25162	2.30528	0.976722	2.84408	2.03009	4.5569	8.08892	1.61258	1.29477	1.54094	1.97974	1.87905	1.57117
5-093	2	10.5042	5.14	0.1339	0.0812	988	965	1997	1.98685	1.92745	1.03082	2.75941	1.80372	3.9143	7.51449	1.45272	1.18032	1.53601	1.79614	1.59092	1.19826
5-094	2	10.5042	5.14	0.0899	0.0556	911	931	1869	1.70014	1.84653	0.920722	2.41304	1.92507	3.54666	7.15831	1.47282	0.966256	1.33528	1.83192	1.86562	1.56197
5-096	2	10.5042	5.14	0.1227	0.0746	1067	1026	2158	2.5017	2.2057	1.1342	2.69485	2.24877	4.70741	8.12457	1.66443	1.33253	1.67251	2.19335	2.10827	1.69888
5-097	2	10.5042	5.14	0.1918	0.1159	1105	1194	2382	2.64294	3.28605	0.804289	3.12777	2.42161	5.92899	9.05528	1.65801	1.55169	1.99862	2.41824	2.14812	1.61874
5-098	2	10.5042	5.14	0.1134	0.0674	1027	961	2008	2.09214	1.99284	1.04982	2.58427	2.08286	4.08498	7.57656	1.66739	1.18399	1.56273	2.00171	1.97062	1.55806
5-099	2	10.5042	5.14	0.1605	0.0957	1190	1159	2412	3.08141	2.73758	1.1256	3.10133	2.40089	5.81899	9.00129	1.85818	1.41101	1.84499	2.32783	2.26871	1.84889
5-100	2	10.5042	5.14	0.184	0.1125	1163	1117	2416	3.13245	2.9921	1.04691	3.22101	2.45144	6.12456	9.15495	1.74701	1.41025	1.93551	2.43947	2.23737	1.77723
5-101	2	10.5042	5.14	0.1929	0.1181	1316	1186	2535	3.45034	3.0182	1.14318	3.1074	2.5714	6.46854	9.41927	1.77373	1.61148	2.0383	2.53558	2.44619	2.00558
5-102	2	10.5042	5.14	0.1514	0.0986	1097	1105	2307	2.60607	2.83323	0.919821	3.03653	2.39735	5.4393	8.68552	1.86753	1.25685	1.73598	2.29734	2.24024	1.74663
5-103	2	10.5042	5.14	0.1845	0.1124	1274	1132	2462	3.16063	2.75891	1.14561	3.18102	2.33098	5.91954	9.17038	1.584	1.47341	1.95495	2.33091	2.19689	1.78331
5-104	2	10.5042	5.14	0.1685	0.1066	1114	1181	2309	2.63859	3.08946	0.854062	2.95653	2.48627	5.72805	8.823	1.47653	1.57179	2.06932	2.48619	2.18439	1.60883
5-105	2	10.5042	5.14	0.2378	0.1444	1278	1419	2704	3.22076	4.22386	0.762516	3.40488	2.79332	7.44462	10.1703	2.04339	1.59689	2.12823	2.73905	2.59019	2.09429
5-107	2	10.5042	5.14	0.1031	0.059	989	916	1966	2.01124	1.81588	1.10758	2.33599	2.12041	3.82712	7.36849	1.46985	1.05718	1.50456	2.02296	2.07091	1.76701
5-108	2	10.5042	5.14	0.1027	0.0637	959	932	1945	1.88024	1.89022	0.994721	2.61778	1.84329	3.77046	7.31737	1.41408	1.11423	1.51077	1.83402	1.69752	1.35131
5-109	2	10.5042	5.14	0.109	0.0668	955	1012	1968	1.72247	1.95571	0.880738	2.53293	1.77725	3.67818	7.26742	1.29003	1.17781	1.50722	1.77511	1.68163	1.40431
5-110	2	10.5042	5.14	0.1377	0.0843	995	995	1998	1.98752	1.93952	1.02475	2.66744	1.91301	3.92704	7.51113	1.61263	1.1381	1.53402	1.87897	1.74379	1.35035
5-111	2	10.5042	5.14	0.1475	0.0898	1141	1093	2288	2.77614	2.44523	1.13533	2.99737	2.27277	5.22137	8.60219	1.67857	1.29078	1.74574	2.23958	2.09452	1.69943
5-112	2	10.5042	5.14	0.1058	0.0643	913	884	1811	1.5868	1.45968	1.08709	2.47009	1.55528	3.04649	6.76186	1.28867	1.08528	1.31692	1.5425	1.37474	1.0732
5-113	2	10.5042	5.14	0.1203	0.074	944	956	1994	1.89179	2.16697	0.873014	2.62497	2.04068	4.05876	7.54694	1.35024	1.28318	1.6748	2.03974	1.66773	1.29205
5-114	2	10.5042	5.14	0.1192	0.0755	987	909	2015	2.17906	1.99258	1.09359	2.47518	2.19624	4.17163	7.61937	1.48311	1.18899	1.67354	2.13226	2.06742	1.71951
5-115	2	10.5042	5.14	0.1189	0.0721	1083	979	2099	2.33033	1.87783	1.24097	2.69753	1.96401	4.20816	7.77726	1.79509	1.17492	1.51198	1.86639	1.91251	1.62203
5-116	2	10.5042	5.14	0.1319	0.081	1034	1049	2107	1.99661	2.36396	0.844607	2.66944	2.03665	4.36057	7.83102	1.6	1.35098	1.68177	2.01949	1.89164	1.43704
5-117	2	10.5042	5.14	0.1259	0.0776	999	953	1981	2.01125	1.99691	1.00718	2.52303	1.99566	4.00816	7.49848	1.4231	1.2478	1.5987	1.97484	1.85183	1.49699
5-118	2	10.5042	5.14	0.1017	0.0637	975	959	1990	1.84335	2.00472	0.919508	2.77676	1.79662	3.84807	7.49392	1.6207	1.03253	1.42537	1.76105	1.65101	1.34383
5-119	2	10.5042	5.14	0.0921	0.0564	896	806	1733	1.65107	1.38742	1.19003	2.23894	1.68063	3.0385	6.58724	1.40811	1.10671	1.42422	1.66308	1.58774	1.21306
5-120	2	10.5042	5.14	0.1234	0.0776	994	1001	2040	2.0292	1.96288	1.03379	2.63491	2.01512	3.99208	7.64152	1.48082	1.06294	1.50016	1.97728	1.82584	1.52239
6-001	2	10.8225	4.31	0.3265	0.1977	1445	1560	3028	4.24123	4.95365	0.856182	3.74721	3.11669	9.19488	11.3459	1.70041	2.25005	2.79085	3.03057	2.58205	1.86902
6-002	2	10.8225	4.31	0.3841	0.2278	1500	1519	3070	4.46547	4.32176	1.03325	4.06526	2.69354	8.78722	11.3345	1.87577	1.77308	2.35452	2.66945	2.4424	2.03081
6-003	2	10.8225	4.31	0.1499	0.0908	1015	1089	2131	2.04757	2.31519	0.884409	2.71548	1.95202	4.36276	7.90889	1.39459	1.44341	1.73049	1.94543	1.76244	1.42037
6-004	2	10.8225	4.31	0.3478	0.2046	1558	1686	3284	4.69401	5.52974	0.848865	3.72555	3.14301	10.2238	12.1075	2.01571	2.53796	2.89046	3.1363	2.75441	2.19695
6-005	2	10.8225	4.31	0.2796	0.1701	1427	1419	2865	3.40008	3.93876	0.863235	3.47831	2.40972	7.33884	10.5197	1.49094	2.03301	2.29493	2.38125	2.14725	1.70045
6-007	2	10.8225	4.31	0.2376	0.1434	1291	1338	2645	3.03287	3.41992	0.886825	3.39644	2.29716	6.45279	9.75923	1.63846	1.79522	2.06073	2.28687	1.96557	1.54785
6-008	2	10.8225	4.31	0.254	0.1534	1407	1441	2847	3.28085	3.45961	0.948328	3.7134	2.17714	6.74046	10.2506	1.51646	1.81194	2.0694	2.08148	1.82675	1.43746
6-009	2	10.8225	4.31	0.1815	0.1059	1301	1220	2567	3.04114	2.79625	1.08758	3.24784	2.14931	5.83739	9.32844	1.85068	1.54164	1.91491	2.10663	1.9554	1.65916
6-011	2	10.8225	4.31	0.2078	0.1274	1154	1136	2372	2.84441	2.78059	1.02295	2.92553	2.31443	5.625	8.89338	1.47689	1.72407	2.1072	2.30965	2.03022	1.55911
6-012	2	10.8225	4.31	0.1952	0.1177	1198	1205	2485	2.91169	2.97568	0.978494	3.23491	2.23161	5.88737	9.30345	1.61253	1.7432	2.00001	2.22802	1.85488	1.39622
6-013	2	10.8225	4.31	0.2187	0.133	1306	1292	2661	3.12979	3.10153	1.00911	3.39929	2.1684	6.23132	9.78944	1.7054	1.71769	1.97369	2.16442	1.88979	1.50845
6-014	2	10.8225	4.31	0.4918	0.2732	1657	1567	3248	5.28208	4.52189	1.16811	4.27506	2.85012	9.80397	11.8574	1.9385	2.00886	2.59867	2.83206	2.44182	2.01996
6-015	2	10.8225	4.31	0.1998	0.1214	1308	1336	2658	2.99133	3.04947	0.980932	3.45222	2.05486	6.0408	9.53067	1.54936	1.63043	1.92218	2.05151	1.89665	1.45663
6-016	2	10.8225	4.31	0.3589	0.2168	1350	1510	3209	4.28319	4.83629	0.885636	3.79569	2.78989	9.11947	11.6624	2.16896	2.24509	2.49706	2.73594	2.49289	1.9816
6-017	2	10.8225	4.31	0.233	0.1436	1325	1320	2662	3.39425	3.23016	1.0508	3.43062	2.33205	6.62441	9.82677	1.77762	1.74752	2.08518	2.31963	2.08911	1.64329
6-018	2	10.8225	4.31	0.1572	0.0949	1199	1164	2393	2.77134	2.64262	1.04871	3.01164	2.25423	5.41396	8.74677	1.59991	1.39206	1.89383	2.2452	2.01372	1.64656
6-019	2	10.8225	4.31	0.374	0.2195	1416	1467	2993	4.10377	4.62412	0.887471	3.89443	2.77497	8.7279	11.1197	2.25163	2.058	2.45407	2.73596	2.44214	1.79278
6-020	2	10.8225	4.31	0.1827	0.1131	1102	1150	2264	2.42547	2.60656	0.930524	2.8258	2.11642	5.03202	8.5203	1.56194	1.70165	1.96344	2.10146	1.82185	1.36151
6-021	2	10.8225	4.31	0.1606	0.0967	1220	1131	2384	2.68436	2.2894	1.17251	3.19098	1.87396	4.97376	8.73072	1.73962	1.43399	1.66941	1.86671	1.69358	1.34071
6-022	2	10.8225	4.31	0.2326	0.137	1367	1392	2760	3.39689	3.52136	0.964653	3.44612	2.43053	6.91825	10.1662	1.46578	1.88371	2.22972	2.42488	2.06287	1.48443
6-023	2	10.8225	4.31	0.2712	0.1637	1358	1337	2848	3.57203	3.80595	0.938537	3.82042	2.3673	7.37798	10.4257	1.71542	1.79901	2.1724	2.34579	2.08252	1.59112
6-024	2	10.8225	4.31	0.2346	0.1499	1308	1330	2661	3.09308	3.07303	1.00652	3.53099	2.08994	6.16611	9.62591	1.59497	1.63913	1.91561	2.07595	1.84796	1.48257
6-025	2	10.8225	4.31	0.22	0.1285	1231	1306	2556	2.85974	3.43852	0.831678	3.09943	2.42775	6.29826	9.49623	1.69722	1.97288	2.30741	2.41576	2.04925	1.59373
6-026	2	10.8225	4.31	0.2808	0.1778	1266	1262	2549	3.15814	3.0316	1.04174	2.8671	2.48662	6.18973	9.46418	1.25074	2.20695	2.41083	2.44665	2.02438	1.48023
6-027	2	10.8225	4.31	0.1939	0.1224	1229	1236	2508	2.76936	2.97023	0.932371	3.19102	2.12538	5.73959	9.26454	1.38893	1.72117	2.01175	2.09968	1.8559	1.41366
6-028	2	10.8225	4.31	0.2172	0.1314	1163	1185	2554	3.19882	3.13441	1.02055	3.30212	2.38789	6.33323	9.42271	1.6616	1.63612	1.97308	2.38629	2.16307	1.70189
6-029	2	10.8225	4.31	0.2671	0.1615	1403	1388	2806	3.90223	3.80184	1.02641	3.49324	2.67546	7.70407	10.429	1.69498	2.00466	2.42965	2.6679	2.27322	1.79552
6-030	2	10.8225	4.31	0.1753	0.1098	1130	1152	2363	2.63412	2.46213	1.06986	3.22397	1.92775	5.09625	8.71435	1.40667	1.42373	1.80205	1.92118	1.67442	1.24338
6-031	2	10.8225	4.31	0.2136	0.1312	1242	1131	2467	3.41269	2.78612	1.22489	3.11065	2.52184	6.19881	9.27804	1.59983	1.77759	2.12267	2.51373	2.13773	1.55603
6-032	2	10.8225	4.31	0.1634	0.1024	1092	1159	2290	2.40579	2.73155	0.880742	2.91371	2.12318	5.13734	8.54309	1.31575	1.63756	1.99078	2.0962	1.86252	1.44055
6-033	2	10.8225	4.31	0.2006	0.1227	1099	1199	2340	2.5661	2.79232	0.918984	2.91559	2.21512	5.35841	8.7903	1.45165	1.71143	2.04745	2.21215	1.88887	1.42912
6-034	2	10.8225	4.31	0.2413	0.1456	1325	1397	2746	3.36621	3.86655	0.870597	3.27146	2.58549	7.23276	10.1683	1.422	2.01532	2.47545	2.54866	2.27714	1.77677
6-035	2	10.8225	4.31	0.2578	0.1761	1492	1444	2956	3.93233	3.51118	1.11995	3.78403	2.34107	7.44352	10.867	1.80991	2.01414	2.17854	2.32164	1.78026	1.45193
6-036	2	10.8225	4.31	0.1943	0.1198	1153	1184	2441	2.6955	2.71769	0.991835	3.05991	2.08097	5.41318	8.92116	1.20128	1.68945	1.92485	2.06515	1.84087	1.41217
6-037	2	10.8225	4.31	0.1713	0.1095	1112	1117	2241	2.45249	2.39001	1.02614	2.83851	2.06234	4.84249	8.35681	1.28311	1.57006	1.85278	2.05625	1.79233	1.40335
6-038	2	10.8225	4.31	0.2639	0.1606	1392	1366	2766	3.33047	3.3917	0.981948	3.6201	2.2158	6.72217	10.1363	1.49726	1.97016	2.14352	2.20075	1.71801	1.32666
6-039	2	10.8225	4.31	0.2115	0.1338	1085	1158	2304	2.33104	2.78817	0.836048	2.94594	2.11663	5.11921	8.5512	1.50031	1.64669	1.92651	2.11518	1.79634	1.35821
6-041	2	10.8225	4.31	0.1396	0.0872	1103	1123	2254	2.48104	2.44469	1.01487	2.91616	2.14374	4.92572	8.39652	1.8406	1.41216	1.72458	2.09264	1.93384	1.50588
6-042	2	10.8225	4.31	0.2499	0.152	1270	1283	2620	3.14016	3.18359	0.986356	3.34453	2.2367	6.32375	9.62682	1.75912	1.80506	2.0959	2.23065	1.90723	1.52554
6-043	2	10.8225	4.31	0.1678	0.1052	1032	1013	2213	2.56627	2.35167	1.09125	2.83189	2.16434	4.91794	8.43363	1.24193	1.65373	2.04474	2.14943	1.6852	1.1887
6-044	2	10.8225	4.31	0.2391	0.1457	1199	1226	2490	2.70228	3.14401	0.859501	3.1462	2.25411	5.84629	9.25576	1.61001	1.73028	2.02548	2.2441	1.91524	1.40984
6-045	2	10.8225	4.31	0.2265	0.1415	1240	1370	2630	2.89597	3.80378	0.761339	3.14652	2.56052	6.69975	9.74894	1.42718	2.06424	2.40999	2.55882	2.19717	1.61369
6-046	2	10.8225	4.31	0.2256	0.131	1305	1216	2569	3.2804	2.84726	1.15213	3.33983	2.30554	6.12767	9.55088	1.34468	1.73402	2.03076	2.19162	1.8638	1.42503
6-047	2	10.8225	4.31	0.3272	0.1954	1488	1487	3060	4.14228	4.11537	1.00654	3.73088	2.52119	8.25766	11.1878	2.00133	2.18875	2.43431	2.51739	2.22784	1.69467
6-048	2	10.8225	4.31	0.192	0.1192	1220	1124	2361	3.02856	2.45234	1.23497	3.01604	2.27482	5.48091	8.85834	1.38689	1.67519	1.99569	2.2123	1.95549	1.49404
6-049	2	10.8225	4.31	0.2641	0.1597	1497	1433	2935	4.00664	3.56993	1.12233	3.74584	2.37641	7.57658	10.7188	2.12612	1.93905	2.26783	2.30747	2.06936	1.57064
6-050	2	10.8225	4.31	0.1415	0.0862	1081	1151	2270	2.2803	2.66895	0.854381	2.86626	2.06999	4.94926	8.46756	1.35129	1.66404	1.91612	2.05488	1.73683	1.40535
6-051	2	10.8225	4.31	0.1482	0.094	1063	1074	2198	2.24282	2.28739	0.980512	2.83943	1.9224	4.53021	8.10246	1.3252	1.47324	1.76781	1.90997	1.70227	1.33342
6-052	2	10.8225	4.31	0.1582	0.0933	1193	1077	2312	2.71593	2.48727	1.09193	2.89048	2.1546	5.2032	8.68591	1.46084	1.67553	1.94772	2.14929	1.86996	1.44992
6-053	2	10.8225	4.31	0.168	0.1056	1091	1094	2190	2.423	2.37708	1.01932	2.61046	2.21148	4.80008	8.21192	0.986482	1.76565	2.03704	2.18386	1.84239	1.41365
6-054	2	10.8225	4.31	0.1571	0.0944	1129	1106	2296	2.62353	2.71805	0.965226	2.77785	2.37979	5.34159	8.56372	1.2829	1.78908	2.16014	2.36781	2.03937	1.53235
6-055	2	10.8225	4.31	0.1817	0.1115	1097	1146	2289	2.38394	2.84294	0.838548	2.82738	2.27326	5.22688	8.54109	1.25885	1.63021	1.96685	2.2663	1.95476	1.51625
6-056	2	10.8225	4.31	0.1918	0.1184	1174	1148	2410	3.04545	2.82478	1.07812	2.87731	2.41622	5.87023	9.12788	1.5548	1.91006	2.18191	2.40085	2.09993	1.61736
6-059	2	10.8225	4.31	0.2011	0.1147	1291	1289	2596	3.36834	3.30058	1.02053	3.25093	2.49501	6.66892	9.71982	1.68108	1.87325	2.2516	2.48969	2.13646	1.62865
6-060	2	10.8225	4.31	0.1656	0.1045	1085	1135	2304	2.5594	2.63643	0.970783	2.76353	2.26651	5.19582	8.5511	1.23289	1.7643	2.08888	2.24482	1.9706	1.44539
6-062	2	10.8225	4.31	0.1558	0.0962	1094	1037	2170	2.46742	2.13019	1.15831	2.75184	2.03322	4.59761	8.15353	1.21408	1.55492	1.87431	2.01434	1.69642	1.24734
6-063	2	10.8225	4.31	0.1531	0.0956	1044	1094	2170	2.07966	2.39763	0.867381	2.79199	2.09172	4.47729	8.15103	1.4112	1.32629	1.67995	2.08774	1.76737	1.36652
6-064	2	10.8225	4.31	0.1637	0.1027	1116	1128	2250	2.33896	2.3824	0.981763	3.02062	1.93089	4.72136	8.35913	1.62468	1.45081	1.72999	1.92307	1.64345	1.27633
6-065	2	10.8225	4.31	0.1587	0.0967	1051	1108	2207	2.16406	2.55883	0.84572	2.7631	2.0447	4.72289	8.22338	1.34956	1.61503	1.88135	2.03967	1.76582	1.3576
6-066	2	10.8225	4.31	0.137	0.0836	920	1003	2072	1.85616	2.25197	0.824242	2.53379	1.93176	4.10813	7.70707	1.35984	1.51553	1.72448	1.92366	1.70726	1.34761
6-067	2	10.8225	4.31	0.1394	0.0837	946	1025	2031	1.91443	2.33169	0.821049	2.53125	2.0895	4.24613	7.64732	1.26459	1.48059	1.82549	2.0895	1.80687	1.39291
6-068	2	10.8225	4.31	0.1697	0.1036	1093	1118	2245	2.28256	2.5233	0.904593	2.70641	2.107	4.80585	8.28857	1.31307	1.65953	1.85256	2.10382	1.87232	1.4827
6-069	2	10.8225	4.31	0.1826	0.1045	1034	1114	2271	2.38281	2.80865	0.84838	2.8677	2.32595	5.19146	8.63505	1.79456	1.38024	1.76774	2.2541	2.09789	1.68694
6-070	2	10.8225	4.31	0.123	0.0784	984	1038	2049	1.82629	2.16335	0.844192	2.63666	1.83965	3.98964	7.7293	1.39288	1.39927	1.59697	1.82315	1.60918	1.19144
6-071	2	10.8225	4.31	0.1921	0.1196	1101	1159	2369	2.59664	2.91776	0.889944	2.82887	2.34929	5.5144	8.85489	1.1977	1.88247	2.17326	2.30128	2.06097	1.42736
6-073	2	10.8225	4.31	0.1559	0.0961	1048	1074	2252	2.37396	2.56099	0.926971	2.69235	2.26711	4.93495	8.38698	1.26242	1.69968	2.00366	2.25986	1.88227	1.36978
6-075	2	10.8225	4.31	0.2023	0.1229	1410	1387	2855	3.55748	2.89024	1.23086	3.39253	2.34746	6.44772	10.3493	1.57168	1.64432	2.02712	2.27109	2.04473	1.79773
6-076	2	10.8225	4.31	0.1887	0.115	1211	1188	2473	2.99805	2.47112	1.21324	3.18828	2.07757	5.46917	8.98551	1.52797	1.57099	1.88495	2.06719	1.87919	1.41378
6-077	2	10.8225	4.31	0.1438	0.087	994	1040	2143	2.20042	2.15018	1.02336	2.68812	1.9695	4.3506	7.94183	1.27153	1.59843	1.85596	1.96205	1.6474	1.18808
6-078	2	10.8225	4.31	0.1406	0.0877	928	1012	2030	1.89107	2.16961	0.871618	2.45474	1.96041	4.06068	7.64435	1.16237	1.56442	1.83407	1.95382	1.64627	1.24055
6-081	2	10.8225	4.31	0.1448	0.0872	998	989	2034	2.03148	2.01418	1.00859	2.52359	1.93984	4.04566	7.65244	1.36802	1.4803	1.71337	1.92797	1.67853	1.27036
6-082	2	10.8225	4.31	0.1543	0.0956	1006	1037	2075	2.08478	1.98386	1.05087	2.64661	1.84937	4.06864	7.67733	1.20539	1.41797	1.7026	1.84125	1.64073	1.26162
6-083	2	10.8225	4.31	0.1921	0.1181	1212	1140	2380	2.95656	2.59184	1.14072	2.91327	2.41623	5.5484	8.88779	1.46415	1.6977	2.04469	2.41327	2.08544	1.49824
6-084	2	10.8225	4.31	0.1458	0.0874	1089	1035	2174	2.40519	2.00895	1.19723	2.78859	1.91602	4.41414	8.11333	1.35728	1.54452	1.78412	1.91017	1.59014	1.25145
6-085	2	10.8225	4.31	0.1536	0.095	1014	1031	2101	2.24959	1.97681	1.13799	2.70087	1.91334	4.22639	7.86151	1.41966	1.43498	1.72344	1.91193	1.63364	1.24958
6-086	2	10.8225	4.31	0.1485	0.0861	1074	1142	2268	2.22204	2.55527	0.869593	3.0038	1.94875	4.77731	8.42036	1.46871	1.4961	1.76364	1.94555	1.68552	1.29897
6-087	2	10.8225	4.31	0.114	0.0665	1018	1044	2111	1.89262	2.28383	0.828708	2.77563	1.88632	4.17645	7.80405	1.37412	1.22659	1.56544	1.88337	1.68918	1.31385
6-088	2	10.8225	4.31	0.1514	0.0921	1018	1034	2159	2.34342	2.32716	1.00698	2.83322	2.1055	4.67058	8.11166	1.65717	1.30577	1.71585	2.08968	1.90678	1.46672
6-089	2	10.8225	4.31	0.1582	0.0999	1102	1079	2244	2.54771	2.37439	1.073	2.97665	2.06546	4.9221	8.44974	1.40186	1.48171	1.82261	2.05634	1.78667	1.2908
6-091	2	10.8225	4.31	0.0935	0.0672	874	923	1844	1.50974	1.81135	0.833486	2.21124	1.77639	3.32109	6.91147	1.02658	1.3818	1.63331	1.77009	1.5523	1.25334
6-092	2	10.8225	4.31	0.1308	0.0846	913	1008	2045	1.97205	2.2877	0.862022	2.6417	2.0188	4.25974	7.7747	1.09281	1.43899	1.81984	2.0038	1.76578	1.32048
6-093	2	10.8225	4.31	0.1504	0.0943	1075	1026	2148	2.30459	2.2544	1.02227	2.48382	2.13578	4.55899	8.1547	1.1602	1.88346	2.05056	2.11671	1.69111	1.19413
6-094	2	10.8225	4.31	0.1146	0.0715	845	946	1864	1.43888	1.86223	0.772663	2.47546	1.61513	3.30111	7.03499	1.21794	1.27307	1.49839	1.6127	1.38031	1.03368
6-095	2	10.8225	4.31	0.103	0.0653	854	881	1773	1.40273	1.54503	0.907902	2.50456	1.51772	2.94776	6.69925	1.28701	1.05142	1.32401	1.51772	1.24493	0.931977
6-096	2	10.8225	4.31	0.1083	0.067	832	841	1775	1.52449	1.62604	0.937548	2.24735	1.80091	3.15054	6.79562	0.885155	1.35918	1.6004	1.73356	1.36544	0.960447
6-097	2	10.8225	4.31	0.118	0.0733	876	970	1895	1.52011	1.85198	0.8208	2.23136	1.84236	3.37209	7.10017	0.808339	1.551	1.73238	1.73227	1.4187	1.07251
6-098	2	10.8225	4.31	0.1168	0.0719	962	980	2017	1.89073	1.62942	1.16037	2.83198	1.5793	3.52014	7.39559	1.48002	1.07248	1.37398	1.56732	1.40024	1.01365
6-099	2	10.8225	4.31	0.1356	0.0822	1034	1014	2085	2.10943	2.04788	1.03006	2.71526	1.90702	4.15731	7.77743	1.42	1.39671	1.66752	1.89724	1.66191	1.21072
6-100	2	10.8225	4.31	0.167	0.1041	1050	1086	2261	2.44284	2.61844	0.932938	2.83478	2.19419	5.06128	8.46605	1.27024	1.70925	2.0015	2.17834	1.81667	1.3138
6-101	2	10.8225	4.31	0.1134	0.0669	905	934	1840	1.56097	1.60322	0.973648	2.38819	1.61723	3.16419	6.8256	1.2696	1.15418	1.42231	1.61022	1.48763	1.19059
6-102	2	10.8225	4.31	0.1285	0.0805	938	973	1954	1.88092	1.91572	0.981833	2.49665	1.88272	3.79664	7.36722	1.3156	1.32586	1.60749	1.87488	1.66307	1.30249
6-103	2	10.8225	4.31	0.109	0.067	937	923	1888	1.7057	1.57633	1.08207	2.51581	1.60618	3.28203	7.00717	1.18628	1.18537	1.43213	1.5966	1.41837	1.05684
6-104	2	10.8225	4.31	0.1588	0.0989	1139	1096	2248	2.3553	2.55162	0.923058	2.97562	2.06677	4.90692	8.45769	1.17082	1.46369	1.81176	2.03994	1.73755	1.30198
6-105	2	10.8225	4.31	0.13	0.0784	1008	1021	2061	1.95427	1.96282	0.995641	2.6284	1.80577	3.91709	7.60539	1.30583	1.39206	1.62562	1.80288	1.55013	1.23626
6-106	2	10.8225	4.31	0.1531	0.0928	1100	1097	2240	2.34451	2.34874	0.998197	2.80329	1.99336	4.69325	8.23286	1.19756	1.52815	1.79894	1.96605	1.80636	1.44268
6-107	2	10.8225	4.31	0.1316	0.081	1078	1034	2147	2.33198	2.14864	1.08533	2.7276	2.01199	4.48062	8.04704	1.1136	1.55932	1.85633	1.97951	1.66022	1.26813
6-108	2	10.8225	4.31	0.1761	0.1084	1141	1061	2286	2.64106	2.31852	1.13911	2.95853	2.04225	4.95958	8.45524	1.47683	1.52017	1.82359	2.04143	1.80271	1.44869
6-109	2	10.8225	4.31	0.1223	0.0753	892	899	1852	1.76101	1.71248	1.02834	2.3438	1.86194	3.47349	7.04607	1.15729	1.34794	1.65666	1.85596	1.526	1.18688
6-110	2	10.8225	4.31	0.0896	0.0541	886	839	1735	1.60379	1.46148	1.09737	2.26881	1.69809	3.06527	6.613	1.0786	1.19581	1.49936	1.68813	1.46744	1.1285
6-111	2	10.8225	4.31	0.1129	0.0694	940	904	1893	1.88479	1.59826	1.17928	2.49356	1.75412	3.48305	7.10355	1.04182	1.26046	1.57916	1.74088	1.48208	1.12248
6-112	2	10.8225	4.31	0.117	0.0752	926	982	2022	1.76514	2.00734	0.879342	2.61563	1.77969	3.77248	7.52199	1.4784	1.28829	1.53739	1.7527	1.55152	1.17472
6-113	2	10.8225	4.31	0.1327	0.0827	970	994	2061	1.78963	2.00027	0.894694	2.50253	1.76009	3.7899	7.53391	1.21897	1.55059	1.71523	1.75355	1.47285	1.16672
6-114	2	10.8225	4.31	0.1219	0.0723	967	954	1955	1.85759	1.83368	1.01304	2.3943	1.88172	3.69127	7.30142	1.15946	1.43254	1.66257	1.88044	1.62114	1.24711
6-115	2	10.8225	4.31	0.1378	0.0813	1001	994	2004	2.00691	1.76804	1.1351	2.54948	1.76067	3.77495	7.44365	1.47242	1.42847	1.64382	1.74863	1.57603	1.18008
6-116	2	10.8225	4.31	0.2525	0.1551	1354	1430	2858	3.37851	3.61338	0.935002	3.50209	2.3459	6.99189	10.579	1.58977	2.00388	2.18063	2.21674	1.93127	1.45937
6-117	2	10.8225	4.31	0.1035	0.0646	885	948	1838	1.40896	1.7581	0.801412	2.35011	1.66757	3.16706	6.93646	1.42904	1.18921	1.42753	1.65748	1.50261	1.16289
6-118	2	10.8225	4.31	0.1159	0.0738	884	983	1913	1.66679	1.85449	0.898787	2.45096	1.76785	3.52128	7.19197	1.2641	1.31686	1.59131	1.76185	1.5227	1.13862
6-119	2	10.8225	4.31	0.1213	0.0758	1052	1003	2067	2.24026	1.95096	1.14829	2.67323	1.94578	4.19123	7.79131	1.58163	1.35906	1.68034	1.92161	1.67794	1.30282
6-120	2	10.8225	4.31	0.1299	0.0786	854	936	1854	1.45212	1.81638	0.799458	2.47608	1.64731	3.2685	6.98851	1.01668	1.31438	1.50586	1.62576	1.32728	0.958516
7-001	2	11.1408	7.82	0.1522	0.0951	1151	1215	2363	2.79881	2.94765	0.949506	3.15204	2.40974	5.74646	8.94141	1.89387	1.35306	1.82428	2.34168	2.17324	1.69162
7-002	2	11.1408	7.82	0.2411	0.1502	1306	1322	2686	3.43478	3.46206	0.992119	3.62981	2.40694	6.89684	9.90261	1.89459	1.54378	1.95933	2.38688	2.23117	1.72883
7-003	2	11.1408	7.82	0.1734	0.1067	1177	1183	2411	2.94928	3.01678	0.977623	3.23591	2.4426	5.96606	9.10718	1.99358	1.33656	1.79906	2.35698	2.25083	1.76803
7-004	2	11.1408	7.82	0.2691	0.1674	1325	1431	2800	3.60765	4.39255	0.821313	3.73723	2.82028	8.0002	10.5404	2.02576	1.4211	2.06062	2.80211	2.68499	2.13022
7-005	2	11.1408	7.82	0.1819	0.112	1155	1295	2463	2.54746	3.52598	0.722483	3.28709	2.33518	6.07345	9.28871	1.74019	1.40315	1.88202	2.32543	2.20281	1.77607
7-007	2	11.1408	7.82	0.1758	0.1072	1177	1184	2434	3.03021	2.89921	1.04518	3.40173	2.36264	5.92943	9.23087	2.01545	1.22009	1.67097	2.2549	2.18897	1.68424
7-008	2	11.1408	7.82	0.2357	0.15	1321	1403	2762	3.55733	4.20474	0.846029	3.63489	2.69164	7.76207	10.5106	2.46713	1.37297	1.88929	2.56301	2.63437	2.36115
7-010	2	11.1408	7.82	0.2276	0.1489	1241	1334	2619	3.22132	3.68243	0.874779	3.454	2.55993	6.90375	9.81226	1.91829	1.47094	1.99879	2.53736	2.30743	1.95538
7-011	2	11.1408	7.82	0.1462	0.1035	1152	1133	2367	2.79662	2.79939	0.999009	3.15807	2.2511	5.59601	8.87775	1.85526	1.48375	1.84148	2.20899	2.04221	1.53807
7-012	2	11.1408	7.82	0.1947	0.1214	1324	1244	2676	3.6747	3.24281	1.13318	3.56112	2.54884	6.91751	9.94634	2.3461	1.40356	1.90209	2.50794	2.43342	1.94553
7-013	2	11.1408	7.82	0.1845	0.1178	1246	1260	2564	3.03216	3.46146	0.875977	3.50924	2.4493	6.49361	9.60415	1.98471	1.34115	1.79053	2.36408	2.24019	1.76347
7-014	2	11.1408	7.82	0.1777	0.1113	1185	1222	2427	2.72124	2.85903	0.951806	3.21859	2.20791	5.58027	8.99972	2.04427	1.29032	1.72185	2.14368	2.11673	1.70812
7-015	2	11.1408	7.82	0.2009	0.1294	1129	1173	2390	2.68655	3.25994	0.824112	3.29756	2.41701	5.94649	9.13021	1.89986	1.44186	1.89205	2.34518	2.09197	1.55621
7-016	2	11.1408	7.82	0.152	0.099	1152	1156	2381	2.93738	2.91652	1.00715	3.13564	2.41685	5.8539	8.98257	1.82635	1.33505	1.89415	2.37245	2.21802	1.81298
7-017	2	11.1408	7.82	0.1872	0.1166	1202	1240	2523	3.00095	3.55567	0.84399	3.3391	2.59044	6.55663	9.50488	1.78728	1.44207	1.92918	2.5745	2.35971	1.84412
7-018	2	11.1408	7.82	0.1675	0.1184	1145	1216	2386	2.62779	3.10789	0.84552	3.22217	2.31227	5.73568	8.95933	1.90676	1.18907	1.73831	2.27791	2.14529	1.75304
7-019	2	11.1408	7.82	0.215	0.1332	1254	1310	2580	3.26485	3.66064	0.89188	3.36166	2.75699	6.9255	9.7945	1.82996	1.32533	2.00863	2.70309	2.55532	2.16971
7-020	2	11.1408	7.82	0.1648	0.1032	1110	1102	2234	2.49917	2.5715	0.97187	2.95192	2.1878	5.07067	8.5176	1.70908	1.43708	1.79034	2.14654	1.90153	1.46702
7-022	2	11.1408	7.82	0.2023	0.1278	1176	1196	2527	3.12828	3.20878	0.974914	3.43819	2.4769	6.33706	9.47898	2.15938	1.2832	1.7727	2.32478	2.28895	1.85593
7-023	2	11.1408	7.82	0.2298	0.1411	1343	1374	2752	3.50026	3.86838	0.904839	3.7657	2.53549	7.36863	10.2336	2.34868	1.41744	1.92556	2.4666	2.39022	1.95692
7-024	2	11.1408	7.82	0.1955	0.1211	1225	1199	2502	3.32471	3.27137	1.0163	3.34393	2.62546	6.59608	9.52063	1.75889	1.43241	2.03818	2.60745	2.26805	1.66218
7-025	2	11.1408	7.82	0.2316	0.1471	1313	1310	2664	3.48931	3.66052	0.953229	3.58758	2.60834	7.14983	9.96321	1.97207	1.49105	1.97195	2.57723	2.35404	1.87196
7-026	2	11.1408	7.82	0.1914	0.1237	1234	1233	2497	3.1454	2.89814	1.08531	3.36469	2.31099	6.04354	9.3285	1.89812	1.39723	1.78321	2.26912	2.16016	1.6961
7-027	2	11.1408	7.82	0.2063	0.1331	1296	1233	2591	3.52432	3.00671	1.17215	3.5081	2.44084	6.53103	9.64392	1.96573	1.53955	2.01555	2.4122	2.09782	1.58873
7-028	2	11.1408	7.82	0.2563	0.1616	1382	1419	2893	3.94799	4.29764	0.918642	3.65664	2.83011	8.24564	10.6597	1.66955	1.89004	2.35767	2.82002	2.46638	1.98522
7-029	2	11.1408	7.82	0.2155	0.138	1351	1312	2706	3.48997	3.52515	0.990021	3.6044	2.56557	7.01512	9.97954	2.14191	1.42715	1.8536	2.53204	2.34782	1.92351
7-030	2	11.1408	7.82	0.1406	0.0883	1078	1138	2240	2.28567	2.76679	0.82611	2.98178	2.17565	5.05246	8.44011	1.87532	1.23102	1.6724	2.07955	2.07386	1.67902
7-031	2	11.1408	7.82	0.2408	0.1503	1343	1409	2765	3.55284	4.29245	0.827695	3.66245	2.73712	7.84528	10.4214	2.0838	1.69044	2.17609	2.68352	2.41471	1.95614
7-032	2	11.1408	7.82	0.1345	0.0839	1103	1111	2267	2.39996	2.43225	0.986722	3.08714	2.00328	4.83221	8.38139	2.01135	1.15215	1.57173	1.92231	1.94838	1.54598
7-033	2	11.1408	7.82	0.2481	0.1559	1377	1375	2861	4.08053	4.01773	1.01563	3.76461	2.79642	8.09826	10.7284	2.20289	1.46883	2.02827	2.66694	2.55974	2.19458
7-034	2	11.1408	7.82	0.2216	0.1394	1310	1263	2671	3.54081	3.5035	1.01065	3.61932	2.50864	7.04431	9.97653	2.21117	1.51169	1.9486	2.46678	2.32009	1.76833
7-036	2	11.1408	7.82	0.1855	0.1222	1178	1263	2488	2.84804	3.5204	0.809011	3.40975	2.49975	6.36845	9.41065	1.72127	1.44142	1.97284	2.49839	2.10073	1.5781
7-037	2	11.1408	7.82	0.1506	0.1014	1161	1253	2457	2.4382	3.25305	0.749512	3.3127	2.19212	5.69125	9.12139	1.8933	1.24275	1.73001	2.16064	2.02582	1.68939
7-038	2	11.1408	7.82	0.1633	0.1005	1118	1197	2350	2.58754	3.11836	0.829775	3.07476	2.41012	5.7059	8.93488	1.86137	1.44093	1.86113	2.3316	2.16764	1.71731
7-039	2	11.1408	7.82	0.1419	0.0891	1084	1071	2198	2.50115	2.48294	1.00734	2.97797	2.12098	4.98409	8.39256	1.834	1.44763	1.7811	2.099	1.91952	1.34545
7-040	2	11.1408	7.82	0.1528	0.0971	1101	1190	2311	2.49531	3.12863	0.797573	3.09077	2.41853	5.62395	8.83145	1.75411	1.37757	1.87872	2.37066	2.18932	1.59916
7-041	2	11.1408	7.82	0.1435	0.087	990	1096	2180	2.23322	2.88787	0.773308	2.92825	2.35854	5.12109	8.3847	1.72387	1.30066	1.77769	2.29073	2.11006	1.57636
7-042	2	11.1408	7.82	0.209	0.1275	1220	1207	2530	3.17117	3.25907	0.973032	3.29107	2.43269	6.43024	9.45902	1.95219	1.61123	2.0317	2.39373	2.20255	1.73538
7-043	2	11.1408	7.82	0.1559	0.0983	1059	1033	2204	2.6125	2.40596	1.08584	3.04259	2.12927	5.01847	8.42244	1.71791	1.18941	1.63996	2.09937	2.00892	1.61012
7-044	2	11.1408	7.82	0.1471	0.0961	1110	1063	2182	2.43157	2.22054	1.09504	2.94261	2.03263	4.65211	8.12624	1.66967	1.18486	1.60903	2.02404	1.87823	1.45907
7-045	2	11.1408	7.82	0.1987	0.123	1273	1304	2660	3.51309	3.92901	0.894142	3.50548	2.82256	7.44209	10.1476	2.07341	1.52815	2.18958	2.73168	2.45996	1.8951
7-046	2	11.1408	7.82	0.1641	0.1059	1158	1227	2435	2.68404	3.37191	0.796	3.27477	2.44291	6.05595	9.17201	2.05336	1.33817	1.9088	2.38643	2.18178	1.68836
7-047	2	11.1408	7.82	0.13	0.08	1065	1158	2263	2.3584	2.72261	0.866226	2.90582	2.25197	5.08101	8.43187	1.71356	1.28001	1.74228	2.19591	2.14287	1.69098
7-048	2	11.1408	7.82	0.16	0.0987	1227	1218	2461	2.77824	2.97197	0.934812	3.33021	2.25818	5.75021	9.07924	1.97517	1.35931	1.75709	2.1823	2.06051	1.6116
7-049	2	11.1408	7.82	0.2354	0.1485	1301	1241	2670	3.99351	3.51801	1.13516	3.65921	2.72403	7.51152	10.2215	2.24681	1.51767	2.11883	2.66612	2.45588	1.83105
7-050	2	11.1408	7.82	0.1897	0.1143	1260	1249	2567	3.40011	3.31351	1.02614	3.57417	2.59237	6.71362	9.76445	2.09933	1.21538	1.70034	2.49355	2.42306	1.90256
7-051	2	11.1408	7.82	0.1671	0.107	1027	1099	2266	2.47711	2.6024	0.951857	3.04139	2.15534	5.07951	8.52932	1.79958	1.27317	1.63904	2.10737	1.93877	1.56543
7-053	2	11.1408	7.82	0.1767	0.1109	1201	1348	2566	2.83376	3.82601	0.740658	3.28103	2.62844	6.65977	9.61967	1.88679	1.59475	2.04667	2.57452	2.43666	1.89349
7-054	2	11.1408	7.82	0.1604	0.1047	1109	1051	2267	2.84414	2.45101	1.1604	3.18499	2.20234	5.29515	8.68598	1.93341	1.23633	1.6672	2.12446	2.01806	1.57756
7-055	2	11.1408	7.82	0.1644	0.1025	1150	1136	2342	2.67517	2.74044	0.976184	3.08145	2.20402	5.41561	8.74598	1.51533	1.47165	1.85953	2.20106	1.94001	1.50264
7-056	2	11.1408	7.82	0.1651	0.1094	1130	1124	2292	2.66141	2.52212	1.05523	3.11928	2.13166	5.18353	8.62932	1.84094	1.3018	1.67045	2.08274	1.96183	1.50422
7-057	2	11.1408	7.82	0.1235	0.0784	1051	1084	2149	2.19393	2.52073	0.870353	2.84746	2.19473	4.71466	8.1373	1.83915	1.15734	1.62103	2.1168	2.04857	1.63353
7-058	2	11.1408	7.82	0.1374	0.0902	1052	1153	2239	2.30183	2.91382	0.78997	3.05931	2.3875	5.21565	8.58072	1.85678	1.14741	1.66113	2.21153	2.1307	1.57957
7-060	2	11.1408	7.82	0.1658	0.1043	1075	1141	2287	2.46324	2.87827	0.855806	3.05722	2.23967	5.34152	8.66082	1.83599	1.34573	1.77257	2.18136	2.0511	1.63188
7-061	2	11.1408	7.82	0.1869	0.118	1160	1206	2440	2.83315	3.12449	0.906754	3.18088	2.49435	5.95764	9.06873	1.78826	1.36224	1.83194	2.47085	2.24646	1.74941
7-062	2	11.1408	7.82	0.1818	0.114	1213	1196	2452	3.22313	2.77729	1.16053	3.28763	2.40966	6.00043	9.19226	1.93725	1.34145	1.74829	2.34651	2.21181	1.72701
7-063	2	11.1408	7.82	0.1046	0.0705	1028	952	2062	2.27773	1.92338	1.18423	2.70031	1.99373	4.2011	7.71835	1.62142	1.18611	1.57627	1.95074	1.84973	1.43764
7-064	2	11.1408	7.82	0.2003	0.1271	1307	1307	2693	3.36995	3.35941	1.00314	3.5054	2.43494	6.72936	9.88865	2.06606	1.51795	1.96728	2.39306	2.22097	1.80827
7-066	2	11.1408	7.82	0.2131	0.1325	1201	1227	2650	3.17951	3.92566	0.80993	3.44594	2.68482	7.10517	9.91127	2.08056	1.5048	2.00512	2.59201	2.496	1.97515
7-067	2	11.1408	7.82	0.205	0.1303	1176	1148	2439	3.20174	3.0794	1.03973	3.19447	2.51395	6.28114	9.30268	1.77372	1.58017	1.99536	2.48422	2.25302	1.72161
7-068	2	11.1408	7.82	0.1444	0.0894	1048	1000	2195	2.51133	2.39378	1.04911	2.99656	2.19098	4.90511	8.33378	1.79228	1.12936	1.64431	2.16783	1.98963	1.48386
7-069	2	11.1408	7.82	0.1653	0.106	1193	1117	2445	2.93271	2.99431	0.979426	3.31702	2.43622	5.92702	9.22108	2.14384	1.23496	1.68283	2.2682	2.29799	1.83449
7-070	2	11.1408	7.82	0.1834	0.1118	1224	1180	2420	2.84977	2.93861	0.969768	3.21162	2.36078	5.78838	9.04516	1.79481	1.30412	1.76805	2.33096	2.23691	1.74629
7-071	2	11.1408	7.82	0.1948	0.1224	1247	1228	2500	3.23485	3.0984	1.04404	3.4545	2.42316	6.33325	9.47191	2.03961	1.38802	1.79771	2.32198	2.23412	1.72736
7-072	2	11.1408	7.82	0.1939	0.123	1262	1282	2546	3.00261	3.37927	0.888537	3.37414	2.47525	6.38188	9.52085	2.13503	1.43389	1.93447	2.3726	2.25445	1.78461
7-073	2	11.1408	7.82	0.1576	0.1003	1131	1155	2310	2.63784	2.85933	0.922538	3.08633	2.34797	5.49717	8.7811	1.87354	1.34525	1.78699	2.25409	2.13947	1.72429
7-074	2	11.1408	7.82	0.178	0.1079	1106	1073	2241	2.68017	2.65311	1.0102	3.00132	2.38728	5.33328	8.68933	1.70891	1.283	1.70485	2.32113	2.17114	1.72389
7-075	2	11.1408	7.82	0.1406	0.0935	1103	1092	2210	2.21428	2.48052	0.892669	3.00063	2.02141	4.6948	8.24568	1.86079	1.11101	1.50317	1.95817	1.90045	1.5572
7-076	2	11.1408	7.82	0.1516	0.092	1069	1081	2257	2.41182	2.75035	0.876912	2.95464	2.19984	5.16217	8.5213	1.58616	1.28182	1.7999	2.1847	2.09112	1.66974
7-077	2	11.1408	7.82	0.0903	0.0548	911	856	1868	1.83449	1.61355	1.13693	2.37852	1.82132	3.44803	7.01615	1.45489	1.13567	1.44495	1.77773	1.71099	1.40516
7-078	2	11.1408	7.82	0.1396	0.0839	1105	1160	2302	2.08184	2.77677	0.749734	3.0875	1.98745	4.85861	8.41433	1.71416	1.44303	1.76144	1.97939	1.70473	1.26566
7-079	2	11.1408	7.82	0.1415	0.0864	1113	993	2164	2.66118	2.12959	1.24962	2.82935	2.20526	4.79077	8.20234	1.8216	1.17601	1.58623	2.11012	2.10526	1.69285
7-080	2	11.1408	7.82	0.1556	0.0989	1070	1090	2256	2.53065	2.62161	0.965302	2.99777	2.21841	5.15226	8.5723	1.75727	1.168	1.61881	2.15497	2.08232	1.78375
7-081	2	11.1408	7.82	0.1522	0.0981	1080	1128	2327	2.55691	2.89446	0.883382	3.03715	2.31472	5.45137	8.68174	1.63737	1.32547	1.79324	2.31321	2.1329	1.69319
7-082	2	11.1408	7.82	0.1523	0.0988	1157	1162	2451	2.94336	3.07345	0.957673	3.41257	2.39094	6.01681	9.27109	2.06675	1.21725	1.67297	2.27332	2.22919	1.73364
7-083	2	11.1408	7.82	0.1001	0.0642	973	1026	2104	1.90824	2.50215	0.762641	2.76382	2.08199	4.4104	7.88569	1.58355	1.35767	1.67652	2.02977	1.81173	1.36109
7-084	2	11.1408	7.82	0.136	0.0864	1048	1141	2199	2.21247	2.72594	0.811636	2.91372	2.19512	4.93841	8.30724	1.41834	1.34623	1.8029	2.18853	1.96752	1.50691
7-085	2	11.1408	7.82	0.1027	0.0641	958	972	1984	1.70712	1.9668	0.867965	2.75489	1.75363	3.67392	7.4025	1.75653	0.980542	1.35001	1.67273	1.63043	1.28448
7-086	2	11.1408	7.82	0.1146	0.0741	1024	1044	2189	2.49453	2.30084	1.08418	2.8757	2.18084	4.79537	8.22919	1.59973	1.27074	1.7496	2.14493	1.91431	1.51503
7-087	2	11.1408	7.82	0.1951	0.1272	1282	1302	2635	3.16313	3.45256	0.916168	3.37354	2.41022	6.61569	9.72096	2.13199	1.59568	1.96265	2.3786	2.23505	1.83987
7-088	2	11.1408	7.82	0.1189	0.0759	1065	993	2125	2.41309	2.00352	1.20442	2.95313	1.97893	4.41661	7.97385	1.45419	1.111	1.56513	1.97515	1.76959	1.35998
7-089	2	11.1408	7.82	0.1364	0.0843	1206	988	2211	2.78714	2.08432	1.33719	2.71748	2.22291	4.87145	8.3615	1.63207	1.48323	1.81733	2.21227	2.01016	1.54494
7-090	2	11.1408	7.82	0.1749	0.1126	1120	1137	2328	2.64571	2.72438	0.971124	3.07728	2.24211	5.37009	8.70355	1.64156	1.45761	1.83788	2.22368	1.95169	1.48377
7-091	2	11.1408	7.82	0.1417	0.0862	1202	1128	2317	2.81233	2.51305	1.11909	3.12142	2.25866	5.32538	8.70813	1.84453	1.12643	1.66202	2.25569	2.08819	1.65427
7-092	2	11.1408	7.82	0.1443	0.0905	1083	1046	2195	2.30291	2.28131	1.00947	2.93722	1.98806	4.58422	8.14635	1.62127	1.11674	1.55197	1.96844	1.86795	1.52155
7-093	2	11.1408	7.82	0.1669	0.1027	1111	1113	2313	2.67671	2.71802	0.984801	3.18959	2.23289	5.39473	8.75274	2.02433	1.17986	1.65503	2.19515	2.1167	1.60704
7-095	2	11.1408	7.82	0.1139	0.0758	1135	1002	2172	2.63299	1.88879	1.39401	2.89677	1.99331	4.52179	8.03402	1.50429	1.22241	1.63151	1.98016	1.84347	1.43283
7-096	2	11.1408	7.82	0.151	0.0946	1051	1092	2230	2.49394	2.85529	0.873444	3.12257	2.29032	5.34923	8.63135	1.57397	1.42828	1.89335	2.28998	1.8723	1.37349
7-097	2	11.1408	7.82	0.1544	0.0967	1099	1114	2285	2.59249	2.80323	0.924822	3.1071	2.40821	5.39571	8.72982	1.9821	1.12646	1.64196	2.26721	2.18198	1.72225
7-098	2	11.1408	7.82	0.1254	0.0812	1102	1024	2226	2.31121	2.36111	0.978865	3.05307	2.00845	4.67233	8.37064	1.57883	1.26913	1.63383	2.00474	1.74419	1.33102
7-099	2	11.1408	7.82	0.1307	0.0816	1091	1056	2287	2.59985	2.43793	1.06642	3.29043	2.10389	5.03778	8.65414	1.54377	1.34113	1.78853	2.10066	1.65574	1.06315
7-100	2	11.1408	7.82	0.1593	0.0951	1236	1058	2367	3.16871	2.3139	1.36942	3.12762	2.27463	5.48261	8.83968	1.76596	1.27327	1.82855	2.24428	2.00491	1.64073
7-101	2	11.1408	7.82	0.1918	0.1231	1209	1278	2590	2.67211	3.9226	0.681209	3.44309	2.48114	6.5947	9.66301	1.83684	1.59758	2.09423	2.45519	2.19886	1.65089
7-102	2	11.1408	7.82	0.1525	0.102	1122	1024	2318	3.01178	2.4723	1.21821	3.21052	2.2767	5.48407	8.82765	1.89212	1.17857	1.67238	2.22802	2.09324	1.66662
7-103	2	11.1408	7.82	0.1488	0.0944	1033	1052	2159	2.30636	2.30007	1.00273	2.98167	2.02188	4.60644	8.142	1.67505	1.25111	1.62893	1.9974	1.71081	1.2837
7-104	2	11.1408	7.82	0.1353	0.0868	1138	1132	2293	2.4746	2.75301	0.898871	2.99493	2.25396	5.22761	8.62243	1.68034	1.31906	1.81678	2.2191	2.04874	1.63299
7-105	2	11.1408	7.82	0.1499	0.095	1128	1100	2294	2.70007	2.47472	1.09106	3.15815	2.21218	5.17479	8.63667	1.84701	1.1589	1.59882	2.12592	2.00479	1.57934
7-107	2	11.1408	7.82	0.1485	0.0937	1132	1096	2253	2.71412	2.28282	1.18893	3.13487	2.12803	4.99693	8.49611	1.94747	1.21819	1.61387	2.04742	1.9131	1.50387
7-109	2	11.1408	7.82	0.1717	0.1067	1076	1150	2299	2.2468	2.78094	0.807928	3.23622	2.09562	5.02774	8.63121	1.9546	1.04492	1.51492	2.06166	1.93387	1.49004
7-110	2	11.1408	7.82	0.132	0.0817	1049	1045	2125	2.25097	2.24123	1.00435	2.88474	1.99205	4.4922	8.01608	1.57399	1.32964	1.67016	1.96739	1.71946	1.27088
7-111	2	11.1408	7.82	0.1489	0.0924	1057	1064	2136	2.20497	2.36778	0.931239	2.88131	2.11667	4.57275	8.05095	1.70531	1.09644	1.50387	2.05825	1.99082	1.55655
7-112	2	11.1408	7.82	0.1229	0.0837	1085	1040	2200	2.41265	2.37185	1.0172	2.93941	2.11723	4.7845	8.26242	1.73731	1.20839	1.65867	2.09003	1.97242	1.57174
7-113	2	11.1408	7.82	0.1511	0.0906	1089	1047	2247	2.42472	2.563	0.946045	3.13119	2.15531	4.98772	8.47442	1.98304	1.0958	1.57362	2.08536	2.03857	1.4802
7-114	2	11.1408	7.82	0.1737	0.1078	1158	1139	2341	2.90804	2.78906	1.04266	2.95001	2.49469	5.69711	8.8068	1.69982	1.46008	1.96313	2.43015	2.27753	1.81938
7-115	2	11.1408	7.82	0.1394	0.0864	1038	1077	2214	2.23621	2.41933	0.924307	2.95461	1.96078	4.65554	8.20739	1.76745	1.31143	1.61658	1.92106	1.82782	1.40918
7-116	2	11.1408	7.82	0.2025	0.1294	1178	1223	2537	3.30029	3.47107	0.9508	3.60048	2.45028	6.77136	9.74966	1.87756	1.40449	1.91996	2.4338	2.28369	1.71445
7-117	2	11.1408	7.82	0.1346	0.085	1046	1057	2113	2.26469	2.30756	0.981424	2.94617	2.1001	4.57225	8.04208	1.61119	1.13116	1.56597	2.06486	1.83961	1.4001
7-118	2	11.1408	7.82	0.1273	0.0789	1072	1123	2238	2.37064	2.57188	0.921751	2.99946	2.09738	4.94252	8.36274	1.5677	1.32282	1.74051	2.0804	1.84854	1.49569
7-119	2	11.1408	7.82	0.1684	0.1055	1214	1184	2405	2.93343	2.76447	1.06112	3.35528	2.25577	5.69789	9.05762	2.18	1.15516	1.66132	2.13225	2.12744	1.6899
7-120	2	11.1408	7.82	0.1348	0.0826	1031	1022	2161	2.24406	2.62204	0.855844	2.77663	2.29737	4.8661	8.20114	1.42254	1.40681	1.85849	2.2912	1.98299	1.4707
8-001	2	11.7775	7.62	0.1522	0.0834	1123	1054	2201	2.71954	2.29966	1.18259	2.76615	2.26549	5.0192	8.35026	1.5377	1.44892	1.85199	2.2257	2.10754	1.62597
8-002	2	11.7775	7.62	0.1611	0.0912	1057	1034	2196	2.52284	2.48158	1.01663	2.75125	2.29614	5.00443	8.30285	1.50383	1.58958	1.99717	2.28424	2.03416	1.4806
8-003	2	11.7775	7.62	0.1651	0.0892	1165	1142	2386	2.9592	2.99642	0.98758	3.06313	2.49686	5.95562	9.00521	1.61243	1.55073	2.03967	2.48527	2.22776	1.6766
8-004	2	11.7775	7.62	0.2075	0.1197	1206	1181	2455	3.05951	3.04479	1.00483	3.06386	2.53073	6.1043	9.18702	1.93287	1.48062	1.98727	2.49697	2.31758	1.88344
8-005	2	11.7775	7.62	0.1285	0.0712	1004	991	2015	2.13375	2.19623	0.971553	2.42406	2.24658	4.32998	7.7123	1.29789	1.47464	1.86565	2.2399	2.01305	1.55449
8-006	2	11.7775	7.62	0.1958	0.1121	1186	1150	2415	3.14383	2.99573	1.04943	2.95463	2.61264	6.13956	9.1469	1.52289	1.70217	2.12851	2.60157	2.34849	1.8678
8-008	2	11.7775	7.62	0.1738	0.0985	1159	1094	2272	2.61273	2.58385	1.01118	2.6211	2.36653	5.19658	8.44413	1.20158	1.81975	2.16149	2.36057	2.10419	1.69606
8-009	2	11.7775	7.62	0.1515	0.0857	1111	1069	2213	2.59077	2.56311	1.01079	2.70455	2.46895	5.15387	8.37547	1.38181	1.5885	2.04746	2.46402	2.20049	1.5828
8-010	2	11.7775	7.62	0.1616	0.0906	1166	1018	2237	2.8643	2.44384	1.17205	2.67913	2.55462	5.30814	8.51133	1.49597	1.52965	1.99943	2.52878	2.28726	1.79485
8-011	2	11.7775	7.62	0.204	0.1164	1129	1124	2364	3.02421	2.97987	1.01488	2.94086	2.63531	6.00408	9.02195	1.5684	1.60565	2.1653	2.61672	2.34897	1.77715
8-012	2	11.7775	7.62	0.165	0.0927	1099	1095	2282	2.5775	2.6927	0.957217	2.78772	2.34246	5.27019	8.56675	1.34807	1.57997	1.96721	2.33727	2.08423	1.59314
8-013	2	11.7775	7.62	0.1522	0.0868	1058	1034	2140	2.41	2.42865	0.992324	2.64044	2.25127	4.83865	8.18483	1.26955	1.58278	1.95811	2.25077	1.97783	1.53858
8-014	2	11.7775	7.62	0.197	0.1134	1187	1121	2412	3.13627	2.7419	1.14383	2.8867	2.47014	5.87816	9.01337	1.47107	1.82615	2.24023	2.46244	2.13085	1.71661
8-015	2	11.7775	7.62	0.144	0.0798	1040	1029	2126	2.33284	2.46285	0.947212	2.61301	2.4242	4.7957	8.13255	1.45247	1.32024	1.86032	2.39689	2.18565	1.72117
8-016	2	11.7775	7.62	0.1644	0.0925	1071	1107	2201	2.40398	2.53315	0.949008	2.65577	2.29606	4.93713	8.34714	1.40374	1.60062	1.98136	2.28949	1.97643	1.48306
8-017	2	11.7775	7.62	0.1922	0.1083	1073	1130	2363	2.98361	3.15041	0.947054	2.97088	2.68038	6.13401	9.11185	1.58316	1.64375	2.15666	2.65125	2.37758	1.78182
8-019	2	11.7775	7.62	0.1493	0.0839	1104	1072	2226	2.59768	2.53048	1.02656	2.58719	2.54223	5.12815	8.38198	1.44343	1.48683	2.0843	2.52662	2.30028	1.80676
8-021	2	11.7775	7.62	0.1759	0.0975	1146	1174	2460	3.05724	3.19783	0.956036	3.088	2.60491	6.25507	9.22408	1.86903	1.54911	2.08291	2.57303	2.33991	1.88568
8-022	2	11.7775	7.62	0.1572	0.087	1043	994	2170	2.67683	2.51222	1.06552	2.6828	2.5359	5.18905	8.37776	1.51389	1.38326	1.98449	2.49707	2.29784	1.80186
8-024	2	11.7775	7.62	0.1689	0.0994	1135	1120	2314	2.76936	2.67772	1.03422	2.90362	2.29848	5.44707	8.73874	1.47504	1.63065	1.97192	2.28766	2.02354	1.56976
8-025	2	11.7775	7.62	0.1568	0.089	1095	1022	2150	2.49257	2.39176	1.04215	2.78314	2.2707	4.88433	8.20446	1.56915	1.41454	1.83507	2.24684	2.02668	1.47268
8-026	2	11.7775	7.62	0.1709	0.0955	1018	1023	2185	2.27032	2.45757	0.923805	2.70294	2.15464	4.72789	8.10982	1.46508	1.54576	1.92488	2.14657	1.89584	1.41247
8-027	2	11.7775	7.62	0.18	0.1058	1223	1005	2273	3.11335	2.31692	1.34374	2.75009	2.46565	5.43027	8.58104	1.39973	1.60461	2.08707	2.46225	2.24687	1.74373
8-028	2	11.7775	7.62	0.1184	0.0653	978	975	2040	2.15567	2.18211	0.987883	2.63422	2.1074	4.33778	7.76552	1.50545	1.29018	1.68123	2.08621	1.88686	1.47771
8-029	2	11.7775	7.62	0.1578	0.0894	1034	1022	2177	2.30104	2.52157	0.912543	2.72753	2.20115	4.82261	8.24636	1.46305	1.5108	1.93502	2.19001	1.92522	1.41699
8-030	2	11.7775	7.62	0.1614	0.0903	1113	957	2156	2.63328	2.07603	1.26842	2.62504	2.18217	4.70931	8.12893	1.47582	1.51967	1.81279	2.1698	2.0147	1.58689
8-031	2	11.7775	7.62	0.145	0.0798	959	936	2052	2.1643	2.11327	1.02415	2.65885	2.07796	4.27757	7.77433	1.37333	1.2444	1.67622	2.0749	1.87874	1.4128
8-032	2	11.7775	7.62	0.1142	0.0595	955	982	2005	1.91484	2.17421	0.880707	2.38764	2.11836	4.08906	7.55263	1.37767	1.37667	1.73184	2.1022	1.95838	1.54507
8-033	2	11.7775	7.62	0.1416	0.0803	1031	985	2018	2.17944	2.04591	1.06527	2.45614	2.16992	4.22534	7.63912	1.35253	1.37646	1.77929	2.16421	1.96813	1.54801
8-034	2	11.7775	7.62	0.1226	0.0653	1023	1016	2092	2.24973	2.25863	0.996061	2.55003	2.20095	4.50836	7.89438	1.34998	1.34075	1.78934	2.19494	2.01713	1.70784
8-035	2	11.7775	7.62	0.1167	0.0648	919	931	1918	1.90752	1.93984	0.983338	2.39419	2.01582	3.84737	7.31118	1.28822	1.29759	1.693	2.00825	1.83439	1.45628
8-037	2	11.7775	7.62	0.1277	0.0721	1022	914	2018	2.28694	1.84921	1.23671	2.5453	2.06862	4.13615	7.56747	1.41267	1.28632	1.67423	2.0525	1.89107	1.49641
8-038	2	11.7775	7.62	0.1536	0.0827	1166	1095	2303	2.9074	2.57459	1.12927	2.94385	2.40351	5.48199	8.65445	1.73422	1.37097	1.93132	2.37202	2.20173	1.71288
8-039	2	11.7775	7.62	0.1451	0.0814	1149	1063	2223	2.70472	2.45246	1.10286	2.62238	2.41533	5.15718	8.35584	1.36325	1.58217	2.04563	2.40932	2.25713	1.81759
8-040	2	11.7775	7.62	0.1476	0.0832	1101	1009	2140	2.59494	2.28725	1.13452	2.73588	2.33296	4.88218	8.15196	1.53287	1.28152	1.82419	2.29077	2.11572	1.68099
8-041	2	11.7775	7.62	0.1381	0.08	1031	955	2043	2.21709	1.957	1.13291	2.63949	2.00075	4.17409	7.66496	1.44894	1.29282	1.63441	1.981	1.86365	1.46526
8-042	2	11.7775	7.62	0.1328	0.0748	1000	1056	2139	2.30684	2.51622	0.916789	2.56966	2.29691	4.82306	8.09143	1.22091	1.57856	2.00293	2.29111	2.07662	1.63426
8-043	2	11.7775	7.62	0.1468	0.0817	1123	956	2104	2.66388	2.01383	1.3228	2.59114	2.23605	4.67771	8.04495	1.52044	1.58344	1.94124	2.21478	1.97754	1.49099
8-044	2	11.7775	7.62	0.1408	0.0782	1104	1000	2177	2.69928	2.13504	1.26428	2.67965	2.26355	4.83432	8.25724	1.39429	1.48611	1.85693	2.25047	2.06538	1.61015
8-046	2	11.7775	7.62	0.1398	0.0786	1022	980	2050	2.33088	2.1217	1.09859	2.67914	2.12835	4.45258	7.86059	1.3183	1.4052	1.78279	2.12469	1.80628	1.3786
8-047	2	11.7775	7.62	0.1239	0.0718	969	1028	2005	1.7634	2.09206	0.842902	2.49654	1.89292	3.85546	7.46442	1.44294	1.30644	1.55804	1.8505	1.74798	1.46894
8-048	2	11.7775	7.62	0.123	0.0664	948	1009	2080	2.00164	2.25822	0.886377	2.55478	2.09929	4.25986	7.85195	1.25958	1.35054	1.74643	2.09737	1.85804	1.42546
8-049	2	11.7775	7.62	0.1787	0.0995	1005	1054	2222	2.52593	2.65748	0.950497	2.64863	2.42061	5.18342	8.43143	1.34039	1.72183	2.08712	2.41796	2.13949	1.66819
8-050	2	11.7775	7.62	0.1344	0.077	1075	953	2128	2.54174	2.06446	1.23119	2.58683	2.20921	4.6062	7.9743	1.47177	1.4559	1.81835	2.17245	2.06106	1.63967
8-051	2	11.7775	7.62	0.1229	0.0704	944	976	1974	2.02801	2.07392	0.977862	2.31109	2.2539	4.10192	7.49824	1.29181	1.39586	1.82961	2.22311	2.04776	1.62817
8-052	2	11.7775	7.62	0.141	0.0792	1121	1042	2206	2.5578	2.31696	1.10395	2.75367	2.23116	4.87476	8.21819	1.41595	1.45292	1.84794	2.22369	2.05032	1.59782
8-053	2	11.7775	7.62	0.1432	0.0837	1006	1052	2110	2.10805	2.34478	0.899042	2.68177	2.10386	4.45283	7.92502	1.49091	1.39235	1.7198	2.06837	1.88893	1.42821
8-054	2	11.7775	7.62	0.1628	0.0905	1142	1075	2259	2.83751	2.47753	1.1453	2.6838	2.46478	5.31505	8.4965	1.44612	1.63275	2.07125	2.44791	2.16956	1.72211
8-055	2	11.7775	7.62	0.1075	0.0592	980	849	1876	1.92338	1.66442	1.15559	2.38131	1.87385	3.58779	7.16674	1.29807	1.29625	1.5763	1.86469	1.63597	1.31844
8-056	2	11.7775	7.62	0.1152	0.0619	929	913	1903	1.86415	1.82368	1.02219	2.26934	2.04583	3.68783	7.13254	1.24526	1.27882	1.67331	2.03123	1.84771	1.51124
8-057	2	11.7775	7.62	0.1368	0.0791	1066	917	2104	2.47022	1.98386	1.24515	2.53721	2.18841	4.45408	7.93435	1.39667	1.41802	1.84459	2.16422	1.98249	1.5706
8-058	2	11.7775	7.62	0.1253	0.0688	955	909	1875	1.88426	1.69343	1.11269	2.43567	1.90207	3.57768	7.11957	1.30532	1.18102	1.51489	1.89339	1.70141	1.27486
8-059	2	11.7775	7.62	0.1163	0.0647	917	905	1885	1.87598	1.74441	1.07542	2.59792	1.82804	3.62039	7.20234	1.55456	1.12122	1.44046	1.80421	1.63475	1.2427
8-060	2	11.7775	7.62	0.0926	0.0494	879	916	1825	1.6044	1.74674	0.918512	2.36522	1.78892	3.35114	6.93287	1.28121	1.1635	1.5031	1.77926	1.55001	1.23366
8-061	2	11.7775	7.62	0.1053	0.0586	903	981	1900	1.73225	2.04713	0.846184	2.35923	2.03587	3.77939	7.2594	1.3103	1.26339	1.62928	2.00537	1.85625	1.47961
8-062	2	11.7775	7.62	0.102	0.0558	935	853	1818	1.85351	1.57031	1.18035	2.18388	1.94324	3.42381	6.88633	1.14776	1.35018	1.68718	1.93355	1.75555	1.34581
8-063	2	11.7775	7.62	0.1145	0.0656	978	963	1954	2.08469	2.00312	1.04072	2.38754	2.14765	4.08781	7.48247	1.26688	1.49184	1.84163	2.13474	1.89262	1.4619
8-064	2	11.7775	7.62	0.1131	0.0623	974	901	1933	1.99803	1.76623	1.13124	2.18313	2.04837	3.76426	7.31008	1.06978	1.48092	1.78788	2.04477	1.8497	1.50048
8-065	2	11.7775	7.62	0.1332	0.0733	1016	971	2017	2.23761	2.07207	1.07989	2.41766	2.30981	4.30968	7.72838	1.37543	1.37698	1.8382	2.29421	2.03099	1.58627
8-066	2	11.7775	7.62	0.1124	0.0634	910	952	1919	1.83509	1.98299	0.925415	2.42646	1.99758	3.81807	7.36642	1.08379	1.37402	1.75436	1.96776	1.67571	1.29682
8-067	2	11.7775	7.62	0.1279	0.0699	995	970	2043	2.03205	2.04497	0.993683	2.77281	1.92549	4.07702	7.67877	1.68423	1.08387	1.43222	1.89065	1.8211	1.39411
8-068	2	11.7775	7.62	0.0967	0.0527	845	870	1749	1.6032	1.68421	0.951902	2.17666	1.88033	3.28741	6.78984	1.14938	1.30938	1.6409	1.86667	1.67965	1.2851
8-069	2	11.7775	7.62	0.1084	0.061	860	895	1795	1.47685	1.86293	0.792756	2.37207	1.8006	3.33978	6.89556	1.254	1.10688	1.47488	1.78365	1.63249	1.27009
8-070	2	11.7775	7.62	0.0913	0.0528	861	843	1736	1.61343	1.50902	1.06919	2.14645	1.80218	3.12245	6.57914	1.26561	1.20228	1.54974	1.77527	1.63185	1.29797
8-071	2	11.7775	7.62	0.1422	0.0772	1068	994	2116	2.46516	2.11847	1.16365	2.61354	2.21496	4.58363	8.0062	1.53186	1.36573	1.71451	2.19069	2.10288	1.6683
8-072	2	11.7775	7.62	0.0986	0.0547	865	876	1882	1.84836	1.9025	0.971541	2.28445	2.09261	3.75086	7.25141	1.2351	1.40959	1.76052	2.06096	1.8227	1.40814
8-073	2	11.7775	7.62	0.1362	0.0762	1007	1013	2054	2.17428	2.30706	0.942447	2.58127	2.16232	4.48134	7.88462	1.37828	1.48776	1.83137	2.14691	1.90699	1.46377
8-074	2	11.7775	7.62	0.1414	0.0781	1065	1001	2115	2.18737	2.12477	1.02947	2.6432	1.9988	4.31214	7.88662	1.45383	1.40547	1.70484	1.99361	1.82389	1.4032
8-075	2	11.7775	7.62	0.1281	0.0699	948	920	1918	1.92488	1.84698	1.04218	2.47885	1.96031	3.77186	7.27283	1.23398	1.24809	1.59884	1.95735	1.70003	1.27396
8-077	2	11.7775	7.62	0.1428	0.0787	1045	989	2070	2.41844	2.02532	1.19411	2.55054	2.18241	4.44376	7.91334	1.22468	1.53374	1.87018	2.17911	1.87108	1.40519
8-079	2	11.7775	7.62	0.1161	0.064	984	896	1905	2.04936	1.69414	1.20967	2.4278	1.95772	3.7435	7.23348	1.28394	1.19829	1.55006	1.93949	1.79757	1.43624
8-080	2	11.7775	7.62	0.1002	0.0559	900	895	1808	1.62708	1.67722	0.970104	2.28305	1.79411	3.3043	6.83864	1.15877	1.23532	1.56168	1.79099	1.59444	1.23737
8-081	2	11.7775	7.62	0.1194	0.0657	919	926	1876	1.8452	1.78636	1.03294	2.26333	1.97663	3.63156	7.12612	1.11665	1.35895	1.69096	1.97227	1.75937	1.38693
8-082	2	11.7775	7.62	0.1626	0.0929	1042	1056	2220	2.52226	2.54897	0.98952	2.75304	2.30898	5.07123	8.38862	1.54686	1.42762	1.83458	2.25197	2.13319	1.74273
8-083	2	11.7775	7.62	0.1138	0.0613	877	900	1918	1.90953	1.87347	1.01924	2.26558	2.07049	3.783	7.20597	1.34797	1.38747	1.78564	2.06619	1.89644	1.52553
8-084	2	11.7775	7.62	0.1141	0.0613	1009	931	1945	2.01876	1.76984	1.14065	2.32174	2.01824	3.7886	7.28675	1.35482	1.36715	1.67957	1.99476	1.87407	1.5082
8-085	2	11.7775	7.62	0.102	0.0578	1010	848	1887	2.13793	1.61731	1.32191	2.30678	1.99605	3.75524	7.21411	1.17257	1.4088	1.72123	1.9934	1.74813	1.35997
8-086	2	11.7775	7.62	0.1043	0.066	970	893	1914	1.84155	1.87058	0.984479	2.55551	1.86566	3.71213	7.28794	1.65354	1.08749	1.44591	1.80152	1.76662	1.38331
8-087	2	11.7775	7.62	0.1357	0.0763	973	993	1988	1.92023	2.12542	0.903458	2.43303	2.07644	4.04565	7.53331	1.29727	1.33196	1.68941	2.0657	1.88091	1.54271
8-088	2	11.7775	7.62	0.1242	0.0683	981	952	1975	2.09117	1.92748	1.08493	2.44842	2.04614	4.01865	7.48758	1.31263	1.39726	1.74343	2.0339	1.82169	1.38274
8-089	2	11.7775	7.62	0.1281	0.0696	966	971	1984	2.10557	2.01828	1.04325	2.46441	2.0691	4.12385	7.62003	1.24112	1.53184	1.84902	2.06731	1.71587	1.25408
8-090	2	11.7775	7.62	0.1812	0.1016	1303	1154	2476	3.50572	2.78193	1.26018	3.0301	2.65771	6.28766	9.25301	1.79572	1.58632	2.09301	2.58786	2.45251	1.95208
8-091	2	11.7775	7.62	0.1404	0.0804	1092	1053	2182	2.46851	2.47895	0.995791	2.72926	2.25387	4.94746	8.24799	1.41559	1.56689	1.95704	2.24576	1.99145	1.52216
8-092	2	11.7775	7.62	0.1215	0.0672	1035	960	2004	2.18522	1.91272	1.14247	2.39867	2.11671	4.09794	7.54878	1.28597	1.4817	1.81056	2.10661	1.88065	1.45331
8-093	2	11.7775	7.62	0.1263	0.0686	992	995	2022	2.04763	2.07239	0.988052	2.3413	2.10779	4.12003	7.61056	1.12895	1.48106	1.84434	2.10372	1.9371	1.57318
8-094	2	11.7775	7.62	0.111	0.0575	928	971	1907	1.77232	1.97295	0.898308	2.15143	2.11335	3.74526	7.21285	1.19684	1.44647	1.81548	2.09451	1.93143	1.57036
8-095	2	11.7775	7.62	0.1224	0.0686	976	942	1962	2.04537	1.87365	1.09165	2.46358	2.00861	3.91902	7.46625	1.4031	1.25887	1.62091	1.99364	1.82303	1.37795
8-096	2	11.7775	7.62	0.1153	0.0636	930	920	1876	1.75408	1.88372	0.931182	2.48862	1.86848	3.6378	7.17983	1.34893	1.21195	1.57662	1.85626	1.66728	1.23348
8-097	2	11.7775	7.62	0.1135	0.0672	923	873	1891	1.87492	1.73296	1.08192	2.38671	1.922	3.60788	7.18896	1.26607	1.28047	1.61478	1.91022	1.72905	1.3228
8-098	2	11.7775	7.62	0.1114	0.061	1036	966	2010	2.16293	1.98806	1.08796	2.45846	2.06219	4.15099	7.56792	1.27171	1.50844	1.83612	2.05385	1.84046	1.47336
8-099	2	11.7775	7.62	0.1177	0.0653	968	926	1915	1.93906	1.85104	1.04755	2.44289	1.96396	3.79011	7.27196	1.45418	1.24156	1.58387	1.934	1.82622	1.42698
8-100	2	11.7775	7.62	0.1222	0.0692	958	949	1946	1.99714	1.93128	1.0341	2.34407	2.03503	3.92841	7.41329	1.25593	1.46854	1.78598	2.02876	1.82694	1.37163
8-101	2	11.7775	7.62	0.107	0.0623	909	889	1824	1.78938	1.66971	1.07167	2.44553	1.82219	3.45909	7.01251	1.29232	1.13606	1.47467	1.81026	1.5869	1.20531
8-102	2	11.7775	7.62	0.1223	0.0659	1100	903	2003	2.3267	1.52213	1.52858	2.43765	1.89882	3.84883	7.40351	1.29746	1.39351	1.64353	1.88882	1.73606	1.40477
8-103	2	11.7775	7.62	0.0961	0.0558	944	800	1759	1.88824	1.38769	1.36071	2.16558	1.91098	3.27593	6.77067	1.13344	1.25083	1.5733	1.90702	1.69395	1.2888
8-105	2	11.7775	7.62	0.1276	0.0718	973	1056	2051	1.9917	2.26122	0.880805	2.49098	2.12195	4.25292	7.64091	1.27395	1.39812	1.78784	2.10994	1.91411	1.52742
8-106	2	11.7775	7.62	0.1331	0.0731	908	998	2027	1.89365	2.24416	0.843812	2.62956	2.04533	4.13781	7.67496	1.67759	1.2423	1.58142	2.00184	1.88257	1.47427
8-107	2	11.7775	7.62	0.1146	0.0637	971	1005	1979	1.89019	2.02485	0.933496	2.47975	1.94071	3.91504	7.41801	1.30335	1.36305	1.67238	1.93244	1.75464	1.38153
8-108	2	11.7775	7.62	0.1024	0.0554	906	958	1900	1.75948	1.943	0.905549	2.34323	1.99471	3.70248	7.22269	1.27418	1.36252	1.68243	1.97415	1.78997	1.36878
8-109	2	11.7775	7.62	0.0989	0.0544	896	930	1856	1.47141	1.92996	0.762408	2.27388	1.8684	3.40137	6.95354	1.26205	1.26607	1.52708	1.83632	1.70733	1.37709
8-110	2	11.7775	7.62	0.0772	0.0425	776	796	1608	1.25437	1.396	0.898547	2.05098	1.67945	2.65038	6.14094	1.1164	1.02267	1.34024	1.6728	1.50027	1.16246
8-111	2	11.7775	7.62	0.1007	0.0538	856	934	1840	1.6256	1.8715	0.868607	2.42466	1.84772	3.49711	7.00203	1.28552	1.15804	1.51764	1.83488	1.68993	1.29331
8-112	2	11.7775	7.62	0.0814	0.044	875	770	1719	1.68311	1.44247	1.16682	2.08714	1.87756	3.12558	6.59614	1.15938	1.22565	1.57309	1.86139	1.68573	1.32097
8-113	2	11.7775	7.62	0.0922	0.0514	885	916	1838	1.61977	1.74907	0.926079	2.15905	1.86467	3.36884	6.89682	1.05336	1.4234	1.66943	1.8588	1.6958	1.33128
8-114	2	11.7775	7.62	0.1012	0.0567	841	854	1716	1.53706	1.53901	0.99873	2.15667	1.79129	3.07607	6.55368	1.08788	1.24134	1.57083	1.7873	1.5608	1.16863
8-115	2	11.7775	7.62	0.0932	0.0506	937	831	1787	1.75155	1.41794	1.23527	2.31065	1.75527	3.16949	6.72061	1.3429	0.989086	1.37352	1.73346	1.62222	1.35608
8-116	2	11.7775	7.62	0.0911	0.0483	805	835	1766	1.61416	1.72112	0.937854	2.20788	1.91692	3.33528	6.82018	1.17232	1.21026	1.57062	1.90825	1.70271	1.30774
8-117	2	11.7775	7.62	0.1013	0.0603	860	900	1804	1.58701	1.78198	0.89059	2.02592	1.97126	3.36899	6.91089	1.02273	1.44097	1.71677	1.96519	1.75349	1.40841
8-118	2	11.7775	7.62	0.1036	0.059	891	832	1792	1.80495	1.59805	1.12947	2.32312	1.91004	3.403	6.89859	1.23635	1.1816	1.52563	1.88993	1.6902	1.26565
8-120	2	11.7775	7.62	0.1257	0.0696	1081	950	2046	2.23847	1.70882	1.30995	2.56526	1.91738	3.94729	7.61877	1.49631	1.23606	1.48416	1.88272	1.77843	1.4509
9-001	1	12.0958	3.01	0.3206	0.1589	1327	1493	2957	3.35978	4.62216	0.726884	4.01028	2.56388	7.98194	11.0328	2.12775	1.73947	2.08644	2.46597	2.21292	1.68521
9-002	1	12.0958	3.01	0.2192	0.1193	1327	1211	2583	3.22056	2.40696	1.33802	3.50232	2.14031	5.62753	9.56206	1.88436	1.39289	1.74287	2.11389	1.77137	1.21628
9-003	1	12.0958	3.01	0.4208	0.2265	1570	1565	3142	5.06731	4.93292	1.02724	4.42578	3.04541	10.0002	11.9752	2.2175	1.98929	2.4767	3.04265	2.41483	1.731
9-004	1	12.0958	3.01	0.4355	0.2668	1656	1841	3645	5.93932	5.36429	1.1072	4.82382	3.24045	11.3036	13.5969	2.50649	1.89109	2.4348	3.13919	2.61543	1.94956
9-005	1	12.0958	3.01	0.2703	0.1433	1224	1171	2500	2.72551	3.17254	0.859095	3.64488	2.17728	5.89806	9.49783	1.90549	1.25762	1.68627	2.15881	1.84498	1.32887
9-006	1	12.0958	3.01	0.5089	0.2668	1667	1885	3606	5.62508	7.37256	0.762976	4.98721	3.41852	12.9976	13.4781	2.65081	2.1449	2.73908	3.40617	2.99128	2.15909
9-007	1	12.0958	3.01	0.2089	0.1264	1087	1050	2184	2.56882	2.34871	1.09372	3.10886	2.21031	4.91753	8.40593	1.85423	1.08234	1.53867	2.13257	1.95368	1.393
9-008	1	12.0958	3.01	0.3587	0.1985	1401	1530	3133	4.02974	4.57245	0.881308	3.9366	2.7481	8.60219	11.6147	1.49113	2.21116	2.47575	2.68823	2.11563	1.41065
9-009	1	12.0958	3.01	0.4305	0.2591	1610	1861	3492	5.34972	6.0674	0.881715	4.39886	3.46772	11.4171	13.2322	2.31224	2.10053	2.64872	3.36692	2.87816	2.19595
9-010	1	12.0958	3.01	0.3499	0.2182	1473	1495	3090	4.24674	4.58508	0.92621	4.36753	2.71509	8.83182	11.471	2.48253	1.72674	2.09206	2.64667	2.25654	1.59252
9-011	1	12.0958	3.01	0.3399	0.1782	1417	1358	2824	3.73597	3.63935	1.02655	3.87813	2.58424	7.37532	10.6425	2.34034	1.69529	2.06948	2.47869	2.11667	1.37493
9-012	1	12.0958	3.01	0.3209	0.2079	1390	1352	2806	3.84023	3.56618	1.07685	3.69725	2.58062	7.40641	10.3814	2.32609	1.5262	2.03577	2.56469	2.46636	1.84707
9-013	1	12.0958	3.01	0.4306	0.2308	1667	1776	3471	4.9316	5.79344	0.851239	4.82593	2.97881	10.725	12.8035	3.21763	1.94632	2.36272	2.77071	2.48577	1.86129
9-014	1	12.0958	3.01	0.3615	0.1862	1431	1426	2899	4.09898	3.96713	1.03324	4.08185	2.60263	8.06611	10.786	2.36678	1.47717	2.05748	2.52256	2.3048	1.78383
9-015	1	12.0958	3.01	0.288	0.1723	1403	1401	2825	3.39576	3.50454	0.968959	4.04859	2.26742	6.9003	10.347	2.36172	1.3439	1.87745	2.24429	1.8705	1.35395
9-017	1	12.0958	3.01	0.277	0.1438	1265	1344	2653	2.94664	3.26498	0.902498	3.91256	2.17935	6.21162	9.9154	1.89365	1.4429	1.81226	2.17034	1.52452	1.14969
9-018	1	12.0958	3.01	0.3768	0.1998	1475	1509	3101	3.66092	4.47724	0.817674	4.07711	2.5894	8.13817	11.4043	2.12489	1.71218	2.16049	2.55382	2.2417	1.57003
9-019	1	12.0958	3.01	0.4801	0.2482	1520	1639	3235	4.66234	5.51522	0.845358	4.20715	3.28422	10.1776	12.0149	2.14722	1.77981	2.42847	3.27941	2.81253	2.28727
9-020	1	12.0958	3.01	0.2617	0.1348	1241	1289	2542	2.8564	3.1531	0.905903	3.67406	2.18754	6.00951	9.53239	1.80675	1.40917	1.76824	2.17561	1.71714	1.3247
9-021	1	12.0958	3.01	0.2133	0.1339	1362	1273	2671	2.49568	2.96605	0.841413	3.74778	1.8948	5.46173	9.84644	1.68257	1.2568	1.55356	1.86843	1.60718	1.19496
9-024	1	12.0958	3.01	0.1801	0.1097	1009	1136	2155	1.85166	2.67277	0.692787	3.03328	1.96734	4.52443	8.19184	1.55314	1.24356	1.58076	1.96197	1.62366	1.17082
9-025	1	12.0958	3.01	0.3953	0.2047	1499	1614	3131	4.37901	4.91083	0.891704	4.17585	3.03967	9.28984	11.7094	2.75269	1.77896	2.27502	2.81837	2.57889	1.91719
9-026	1	12.0958	3.01	0.3719	0.1987	1484	1589	3099	4.03585	4.30977	0.936443	4.0025	2.88886	8.34562	11.5892	1.93361	1.89945	2.31433	2.7619	2.14992	1.53859
9-028	1	12.0958	3.01	0.1328	0.0703	898	908	1812	1.38305	1.49506	0.925081	2.55416	1.53905	2.87812	6.84756	1.64445	0.73572	1.10957	1.48052	1.43962	1.11777
9-029	1	12.0958	3.01	0.1171	0.0626	812	838	1750	1.35562	1.51923	0.892312	2.57879	1.53646	2.87485	6.73201	1.57565	0.729384	1.04146	1.47437	1.43102	1.10767
9-030	1	12.0958	3.01	0.2228	0.1342	1330	1187	2561	3.28464	2.40139	1.36781	3.27005	2.29682	5.68603	9.55363	2.02583	1.3122	1.74294	2.14245	2.09328	1.6839
9-031	1	12.0958	3.01	0.2398	0.1486	1280	1252	2536	2.95416	3.08488	0.957626	3.53388	2.33766	6.03904	9.51975	1.83705	1.36566	1.75278	2.30299	1.9666	1.52796
9-032	1	12.0958	3.01	0.2469	0.1395	1163	1230	2483	2.65219	3.19024	0.831347	3.51445	2.25716	5.84243	9.30783	1.79522	1.13689	1.66835	2.25044	1.98454	1.52693
9-033	1	12.0958	3.01	0.2643	0.1607	1248	1266	2582	3.19209	3.1931	0.999685	3.51851	2.39568	6.38519	9.67859	2.1832	1.35431	1.84041	2.38989	2.0883	1.73178
9-034	1	12.0958	3.01	0.2509	0.156	1198	1210	2432	3.05653	2.7948	1.09365	3.22099	2.4068	5.85132	9.1412	1.62381	1.30425	1.77214	2.40344	2.15046	1.57806
9-036	1	12.0958	3.01	0.3108	0.1322	1310	1173	2588	3.6214	2.2778	1.58987	3.6969	2.16428	5.8992	9.61635	1.96376	1.28261	1.62742	2.1315	1.88195	1.32472
9-037	1	12.0958	3.01	0.2368	0.148	1108	1335	2480	2.56701	3.43978	0.746272	3.24288	2.5183	6.00679	9.26541	1.92835	1.25168	1.83499	2.39628	2.2967	1.77925
9-038	1	12.0958	3.01	0.1683	0.102	998	1055	2071	1.82637	2.38945	0.764347	3.02934	1.94275	4.21582	7.97461	1.66867	1.02052	1.41556	1.85076	1.63433	1.26542
9-039	1	12.0958	3.01	0.1601	0.0976	988	1021	2122	2.05702	2.05831	0.999374	2.97341	1.74868	4.11534	7.95271	1.90245	1.13034	1.45552	1.72981	1.64882	1.2062
9-040	1	12.0958	3.01	0.2381	0.1482	1296	1183	2546	3.34448	2.66267	1.25606	3.55534	2.2853	6.00715	9.59493	1.64299	1.44041	1.75271	2.25242	1.83025	1.37293
9-041	1	12.0958	3.01	0.3332	0.17	1508	1467	3000	3.77069	3.92981	0.959511	4.13218	2.39307	7.7005	10.9565	2.23074	1.66822	2.00321	2.33835	2.13202	1.52916
9-042	1	12.0958	3.01	0.1561	0.0766	1096	1102	2237	2.19363	2.18873	1.00224	3.00591	1.96074	4.38236	8.40055	1.78276	1.09806	1.4971	1.93903	1.8076	1.28976
9-043	1	12.0958	3.01	0.3536	0.188	1415	1426	2856	4.03036	4.39795	0.916418	4.09263	2.85409	8.42831	10.9394	2.34985	1.53883	2.11061	2.78928	2.47247	1.66077
9-044	1	12.0958	3.01	0.2738	0.1733	1320	1329	2848	3.47283	4.14881	0.837066	3.86189	2.6674	7.62164	10.7237	2.57235	1.32433	1.95294	2.61993	2.38337	1.86323
9-045	1	12.0958	3.01	0.4089	0.2167	1520	1545	3137	4.44484	4.75229	0.935304	4.37099	2.79423	9.19713	11.6885	2.19754	1.77932	2.24352	2.78766	2.31481	1.57907
9-046	1	12.0958	3.01	0.3976	0.2515	1568	1485	3080	5.01388	4.63022	1.08286	4.22158	3.08057	9.6441	11.6448	2.11359	1.67429	2.32132	3.07987	2.7353	2.0585
9-047	1	12.0958	3.01	0.3046	0.1548	1441	1377	2905	4.42793	3.88109	1.1409	4.14784	2.80524	8.30902	11.0228	2.2968	1.20767	1.87326	2.75675	2.53837	1.86033
9-048	1	12.0958	3.01	0.5267	0.2764	1685	1608	3444	6.47599	5.27644	1.22734	4.57934	3.39105	11.7524	12.8505	2.53855	2.08896	2.60157	3.29125	2.91773	2.10005
9-049	1	12.0958	3.01	0.4117	0.2521	1687	1706	3413	4.67389	5.34296	0.874776	4.43988	2.99252	10.0169	12.6818	1.97402	1.86235	2.47122	2.89575	2.47641	1.85284
9-050	1	12.0958	3.01	0.416	0.2155	1578	1755	3344	4.24652	5.88629	0.721424	4.42759	2.87391	10.1328	12.4431	2.1882	1.95649	2.44689	2.8649	2.53898	1.91779
9-051	1	12.0958	3.01	0.327	0.1728	1436	1466	2951	4.2124	3.87472	1.08715	4.00538	2.5756	8.08711	10.9951	1.83588	1.81554	2.15701	2.50855	2.27314	1.65122
9-052	1	12.0958	3.01	0.2459	0.1513	1184	1259	2468	2.7018	3.20882	0.841989	3.53287	2.23951	5.91062	9.27512	1.9345	1.2915	1.75394	2.18428	1.96024	1.48542
9-053	1	12.0958	3.01	0.6007	0.3178	1821	2006	3943	6.73058	6.68804	1.00636	5.09557	3.32823	13.4186	14.5703	2.58979	2.34819	2.88812	3.32217	2.85128	2.18254
9-054	1	12.0958	3.01	0.2516	0.1385	1335	1436	2782	3.31631	3.541	0.936547	3.8285	2.2573	6.85731	10.149	2.14249	1.48304	1.98485	2.24852	2.02672	1.60162
9-055	1	12.0958	3.01	0.5048	0.2585	1691	1744	3472	5.8088	6.02917	0.963449	4.51948	3.74352	11.838	13.2066	2.81669	1.96483	2.66498	3.44016	3.15285	2.42598
9-056	1	12.0958	3.01	0.5091	0.2567	1802	1871	3705	5.36227	6.30753	0.850138	5.20279	2.95757	11.6698	13.4188	3.11153	1.94148	2.42204	2.89692	2.5445	1.76901
9-057	1	12.0958	3.01	0.4529	0.2416	1741	1649	3395	6.29691	5.23635	1.20254	4.61409	3.4426	11.5333	12.8076	2.47207	1.92055	2.57161	3.37381	2.90676	2.13919
9-058	1	12.0958	3.01	0.3092	0.1733	1360	1332	2725	3.64691	3.49456	1.0436	3.42634	2.4766	7.14146	10.0901	1.64924	1.94195	2.35718	2.46726	2.14629	1.62929
9-059	1	12.0958	3.01	0.3145	0.1676	1385	1559	2985	3.55014	4.85086	0.731858	4.25108	2.63751	8.40099	11.1238	2.23808	1.59755	2.11989	2.63447	2.21487	1.61738
9-060	1	12.0958	3.01	0.1856	0.1203	1161	1216	2437	2.6274	2.68106	0.979986	3.45471	2.05057	5.30846	9.01523	2.10843	1.07963	1.57169	2.00878	1.85547	1.43226
9-061	1	12.0958	3.01	0.2431	0.1739	1473	1454	2985	4.18434	3.41124	1.22663	3.85913	2.61079	7.59558	11.0257	2.22533	1.48853	1.86866	2.41611	2.2904	1.97467
9-062	1	12.0958	3.01	0.4095	0.2528	1566	1515	3259	5.27145	4.40977	1.1954	4.58731	2.7069	9.68122	12.0303	2.7242	1.74869	2.2278	2.66787	2.38962	1.86737
9-064	1	12.0958	3.01	0.3002	0.1895	1404	1303	2784	4.01329	3.50231	1.1459	3.89872	2.63415	7.5156	10.49	2.52615	1.31359	1.78002	2.54936	2.42492	1.90234
9-065	1	12.0958	3.01	0.1808	0.1099	1106	1134	2312	2.22981	2.5045	0.890324	3.42963	1.90453	4.73431	8.64136	1.93357	1.08075	1.3855	1.77399	1.5982	1.24765
9-066	1	12.0958	3.01	0.2328	0.1447	1168	1172	2396	2.79688	2.63224	1.06255	3.25399	2.16062	5.42911	8.96664	1.51504	1.43267	1.834	2.10152	1.78156	1.41189
9-067	1	12.0958	3.01	0.2213	0.1352	1112	1277	2455	2.26083	3.47398	0.650787	3.46396	2.25411	5.73481	9.21319	1.90359	1.02993	1.61428	2.22156	1.99692	1.57788
9-068	1	12.0958	3.01	0.2028	0.1279	1164	1252	2445	2.36828	3.23125	0.732931	3.59213	2.07319	5.59953	9.2058	1.79006	1.30816	1.67385	2.06927	1.69859	1.24401
9-069	1	12.0958	3.01	0.3911	0.2055	1337	1429	2963	4.19593	4.4651	0.939719	4.06441	2.91276	8.66103	11.2979	2.38772	1.73213	2.17884	2.67467	2.48068	1.72936
9-070	1	12.0958	3.01	0.2816	0.1476	1446	1333	2869	3.86816	3.39937	1.13791	3.89208	2.28674	7.26753	10.501	2.13777	1.7202	2.08125	2.2652	2.00169	1.53993
9-071	1	12.0958	3.01	0.1236	0.0738	913	957	1912	1.52717	1.76779	0.863885	2.68699	1.56169	3.29496	7.09044	1.4938	0.987444	1.27648	1.53679	1.42761	1.10193
9-072	1	12.0958	3.01	0.1518	0.0978	954	1033	2014	1.55373	2.17664	0.713822	2.84077	1.67035	3.73038	7.54351	1.78132	1.02899	1.35916	1.65694	1.56521	1.17398
9-074	1	12.0958	3.01	0.1773	0.1117	1053	1018	2194	2.05228	2.37383	0.864547	2.95356	1.9101	4.42611	8.12015	1.78654	1.17972	1.50843	1.87487	1.77511	1.44088
9-075	1	12.0958	3.01	0.2518	0.1561	1322	1388	2730	2.73896	3.5694	0.767343	3.91924	2.07492	6.30836	9.93774	2.1548	1.45154	1.79261	2.03736	1.75751	1.28145
9-076	1	12.0958	3.01	0.3125	0.1685	1244	1254	2513	3.09776	3.36752	0.919892	3.60459	2.51305	6.46528	9.64184	2.03949	1.26842	1.785	2.47795	2.15948	1.57926
9-077	1	12.0958	3.01	0.3518	0.1531	1407	1290	2735	3.90534	3.11633	1.25319	3.87959	2.46371	7.02168	10.265	2.06717	1.39089	1.82607	2.40976	2.13144	1.57083
9-078	1	12.0958	3.01	0.2463	0.1264	1146	1205	2373	2.6429	2.91172	0.907676	3.31807	2.19634	5.55461	8.99024	1.75225	1.42687	1.92163	2.18509	1.77817	1.23388
9-080	1	12.0958	3.01	0.2762	0.1778	1219	1330	2618	3.00402	3.3696	0.891507	3.5544	2.32369	6.37362	9.74769	2.19253	1.37833	1.81326	2.29664	2.10514	1.593
9-081	1	12.0958	3.01	0.2577	0.1406	1416	1270	2718	3.76377	2.9133	1.29193	3.84437	2.38024	6.67707	10.199	2.34675	1.2956	1.78766	2.34728	2.05051	1.48573
9-082	1	12.0958	3.01	0.3065	0.1542	1309	1292	2677	3.33746	3.29794	1.01198	3.84072	2.3847	6.6354	10.0218	2.17171	1.20896	1.71639	2.33682	2.12028	1.54512
9-083	1	12.0958	3.01	0.4534	0.2821	1991	1556	3769	5.40929	5.27275	1.0259	4.47517	3.11024	10.682	13.8458	2.54611	1.85631	2.43393	3.04732	2.86195	2.2302
9-084	1	12.0958	3.01	0.3894	0.2475	1584	1530	3130	5.17173	4.49799	1.14979	3.92985	3.27942	9.66972	11.8722	1.91183	1.79059	2.43356	3.17159	2.94046	2.26158
9-085	1	12.0958	3.01	0.4244	0.227	1498	1608	3185	4.54958	5.57642	0.815861	4.20768	3.15658	10.126	11.9037	2.45245	1.92919	2.45654	3.11445	2.72094	2.13231
9-086	1	12.0958	3.01	0.5696	0.2954	1840	1754	3614	6.82373	5.50387	1.23981	4.73666	3.48214	12.3276	13.6439	2.52971	2.01868	2.57198	3.37407	2.82043	2.19155
9-087	1	12.0958	3.01	0.3208	0.1975	1358	1571	3033	3.65479	4.3873	0.833039	3.91871	2.76014	8.04209	11.2787	2.24391	1.4332	2.0088	2.62154	2.497	1.97615
9-090	1	12.0958	3.01	0.2214	0.1212	1187	1251	2505	2.69304	2.9733	0.905739	3.59832	2.15241	5.66634	9.38207	1.96517	1.29306	1.67528	2.1314	1.73931	1.25135
9-091	1	12.0958	3.01	0.1862	0.1147	1215	1307	2523	2.34637	2.74198	0.855722	3.14684	2.1759	5.08835	9.47895	2.28446	1.18477	1.63609	2.16469	1.99026	1.49965
9-092	1	12.0958	3.01	0.214	0.1477	1108	1308	2463	2.25514	2.95929	0.762055	3.05977	2.30229	5.21443	9.24831	1.76714	1.21969	1.71184	2.22066	2.07171	1.74443
9-093	1	12.0958	3.01	0.2483	0.1419	1238	1243	2541	3.14931	3.07819	1.0231	3.51289	2.41066	6.2275	9.59525	1.7774	1.38751	1.87374	2.40778	2.02149	1.48755
9-094	1	12.0958	3.01	0.2076	0.1153	1208	1167	2504	2.98234	2.61607	1.14001	3.45193	2.02696	5.59841	9.19697	1.53591	1.46995	1.82914	1.96997	1.69821	1.39046
9-095	1	12.0958	3.01	0.1861	0.1022	1075	1045	2143	2.09972	2.14708	0.977943	2.89077	1.9404	4.24679	8.0628	1.69456	1.05695	1.48926	1.86444	1.79234	1.43533
9-096	1	12.0958	3.01	0.185	0.1208	1129	1065	2231	2.53518	1.95633	1.29589	3.28762	1.83098	4.49152	8.39623	1.51341	1.07026	1.39527	1.81193	1.58466	1.11485
9-097	1	12.0958	3.01	0.183	0.12	1135	1221	2442	2.28244	2.89617	0.788088	3.39006	2.01247	5.17861	8.98163	1.92429	1.32778	1.68728	1.95555	1.63877	1.22184
9-098	1	12.0958	3.01	0.1795	0.1162	1118	1095	2224	2.01384	2.21467	0.909318	2.88968	1.96638	4.22851	8.47256	1.8355	1.14735	1.53953	1.86995	1.74214	1.37722
9-099	1	12.0958	3.01	0.235	0.1512	1389	1268	2794	2.88183	3.00449	0.959174	3.80482	2.09552	5.88632	10.1667	2.00544	1.33014	1.6518	2.06256	1.69757	1.18366
9-100	1	12.0958	3.01	0.1341	0.0906	932	948	1922	1.53459	1.69066	0.907688	2.68561	1.52696	3.22525	7.11679	1.37427	1.00299	1.29336	1.51872	1.33661	1.01899
9-101	1	12.0958	3.01	0.3759	0.2123	1429	1595	3123	4.08288	5.01831	0.813597	4.30336	2.79	9.10119	11.6263	2.71058	1.70523	2.32561	2.75079	2.3148	1.61975
9-102	1	12.0958	3.01	0.3456	0.1885	1491	1468	2999	4.29269	4.16889	1.0297	4.07211	2.67464	8.46158	11.3326	2.26171	1.64446	2.11002	2.59901	2.49546	1.85839
9-103	1	12.0958	3.01	0.3653	0.2375	1416	1549	2992	3.81245	4.90551	0.777177	4.05629	2.94129	8.71795	11.3051	2.27524	1.58894	2.19903	2.77326	2.60055	1.86652
9-104	1	12.0958	3.01	0.4134	0.2179	1657	1644	3499	5.75541	5.3255	1.08073	4.79847	2.91564	11.0809	12.6988	3.02828	1.87752	2.39504	2.84675	2.74377	2.04381
9-105	1	12.0958	3.01	0.2427	0.1519	1213	1134	2423	3.15219	2.8223	1.11689	3.23347	2.42298	5.97449	9.1555	2.06642	1.37664	1.84855	2.37649	2.14386	1.70943
9-106	1	12.0958	3.01	0.6762	0.3524	2055	2039	4248	8.39328	8.12823	1.03261	5.78054	3.96201	16.5215	15.7402	3.61636	2.24061	2.81012	3.57525	3.47945	2.69797
9-107	1	12.0958	3.01	0.3425	0.1969	1611	1707	3562	5.16321	4.57088	1.12959	4.73024	2.77835	9.73409	13.0154	2.96131	1.79905	2.10112	2.60433	2.4512	1.89394
9-108	1	12.0958	3.01	0.4218	0.2718	1597	1713	3385	5.31904	6.07223	0.875962	4.78691	3.17929	11.3913	12.7012	2.82807	1.79608	2.45696	3.05306	2.82562	2.1688
9-109	1	12.0958	3.01	0.3895	0.206	1485	1610	3377	5.69565	5.24181	1.08658	4.26676	3.56148	10.9375	12.6678	2.1479	1.72797	2.57889	3.54983	3.11061	2.42212
9-110	1	12.0958	3.01	0.4643	0.2531	1649	1682	3348	5.12028	5.18801	0.986944	4.52014	2.98445	10.3083	12.3107	2.4764	2.02328	2.49944	2.91401	2.46656	1.93403
9-111	1	12.0958	3.01	0.427	0.234	1744	1666	3548	5.71924	4.97148	1.15041	4.638	2.98435	10.6907	13.0739	2.43587	2.12801	2.56183	2.91013	2.47488	1.74615
9-112	1	12.0958	3.01	0.4295	0.2262	1510	1512	3112	4.76974	4.2483	1.12274	4.41826	2.76288	9.01804	11.5625	2.50745	1.61477	2.10435	2.63707	2.37831	1.83786
9-113	1	12.0958	3.01	0.2406	0.1589	1229	1216	2478	3.04521	2.96551	1.02688	3.4292	2.37414	6.01072	9.46636	1.9583	1.33546	1.774	2.34108	2.07489	1.41275
9-114	1	12.0958	3.01	0.5862	0.318	1980	1932	4144	7.83922	6.48608	1.20862	5.17746	3.65345	14.3253	15.1068	3.24667	2.39886	2.96372	3.49022	3.18134	2.30142
9-115	1	12.0958	3.01	0.5657	0.3105	2042	1723	3811	7.68319	5.41063	1.42002	4.58526	3.64724	13.0938	14.3013	1.9993	2.55997	3.10186	3.48946	2.95852	2.03821
9-116	1	12.0958	3.01	0.9545	0.392	2098	2032	4263	9.55956	7.9118	1.20827	5.6127	4.1023	17.4714	15.8255	3.00667	2.68833	3.27221	4.03654	3.38309	2.53639
9-117	1	12.0958	3.01	0.656	0.3562	2084	1775	3871	8.71112	5.61606	1.55111	4.92328	3.83864	14.3272	14.5466	2.6156	2.4307	3.05361	3.7817	3.14361	2.30979
9-118	1	12.0958	3.01	0.687	0.3149	1883	2042	3952	6.79501	7.83876	0.866847	5.34359	3.53336	14.6338	14.5007	2.7613	2.41356	3.01796	3.52362	3.02397	2.20045
9-119	1	12.0958	3.01	0.9368	0.5363	2294	2456	4927	10.8887	10.9783	0.991845	5.91372	4.86863	21.867	18.911	2.87736	3.1564	3.94652	4.65886	4.05365	3.03299
9-120	1	12.0958	3.01	0.5184	0.2818	1891	1942	3852	6.42004	7.06746	0.908394	4.99303	3.56221	13.4875	14.2287	2.74639	2.34153	2.89167	3.40917	2.94858	2.44593
10-001	2	13.0507	5.54	0.2831	0.1444	1247	1192	2576	3.22039	3.42715	0.939672	3.38738	2.46034	6.64754	9.69323	1.69486	1.56262	2.05056	2.46034	2.18134	1.71319
10-002	2	13.0507	5.54	0.2277	0.1171	1142	998	2226	2.84788	2.09772	1.35761	3.00032	2.11569	4.9456	8.37999	1.6931	1.34835	1.75526	2.08953	1.90357	1.395
10-003	2	13.0507	5.54	0.2887	0.1467	1256	1195	2513	3.2488	3.10156	1.04747	3.27517	2.52675	6.35037	9.37261	1.77639	1.44687	1.98743	2.51735	2.21254	1.70686
10-004	2	13.0507	5.54	0.4875	0.2638	1606	1540	3211	5.73647	4.72287	1.21461	4.05007	3.18435	10.4593	12.0376	2.4734	2.20994	2.77217	3.04942	2.86672	2.15402
10-005	2	13.0507	5.54	0.2994	0.1552	1143	1169	2428	2.95777	3.03003	0.976153	3.0835	2.37102	5.9878	9.18936	1.34424	1.79418	2.1623	2.36499	1.99377	1.53083
10-006	2	13.0507	5.54	0.2018	0.103	1008	989	2071	2.11659	2.21875	0.953955	2.73707	2.03933	4.33534	7.81881	1.56878	1.19989	1.6082	2.02983	1.85436	1.45307
10-007	2	13.0507	5.54	0.2047	0.1031	1122	1108	2278	2.75179	2.69441	1.0213	2.79044	2.47578	5.4462	8.56308	1.59593	1.49559	2.04324	2.45746	2.22679	1.80166
10-008	2	13.0507	5.54	0.1671	0.0978	1110	1122	2270	2.70441	2.72607	0.992055	3.05336	2.29003	5.43048	8.64743	1.54998	1.47826	1.92153	2.28563	1.96669	1.45347
10-010	2	13.0507	5.54	0.264	0.1418	1165	1165	2419	2.72228	2.76511	0.984507	3.25701	2.13145	5.48739	8.95742	1.59634	1.55658	1.90993	2.12223	1.7601	1.35953
10-011	2	13.0507	5.54	0.1605	0.0914	1074	1011	2130	2.06658	2.04717	1.00948	2.90724	1.77154	4.11376	7.93379	1.33083	1.30549	1.60955	1.75948	1.47012	1.09498
10-012	2	13.0507	5.54	0.3038	0.15	1253	1291	2662	3.54496	3.50252	1.01212	3.38273	2.6097	7.04748	9.80895	1.75323	1.74907	2.26091	2.59477	2.3401	1.82897
10-013	2	13.0507	5.54	0.3882	0.1994	1451	1395	2981	4.71038	4.49063	1.04894	3.66296	3.15982	9.20101	11.0542	1.96722	2.09531	2.67832	3.15352	2.78161	2.14896
10-014	2	13.0507	5.54	0.4042	0.205	1459	1527	2994	4.15918	5.03704	0.825718	3.84949	2.99339	9.19622	11.2259	1.8489	2.05049	2.58436	2.98741	2.5862	2.01418
10-015	2	13.0507	5.54	0.1945	0.1097	1087	1071	2266	2.62316	2.48348	1.05624	2.79666	2.26065	5.10664	8.4153	1.51156	1.61271	1.89672	2.25385	2.00255	1.55021
10-016	2	13.0507	5.54	0.3063	0.1764	1310	1359	2841	4.06783	4.3769	0.929386	3.64238	2.95353	8.44472	10.7051	1.83639	2.00692	2.48816	2.95042	2.47615	1.83881
10-018	2	13.0507	5.54	0.1937	0.1122	1117	1080	2202	2.49307	2.34461	1.06332	2.85371	2.13204	4.83769	8.20517	1.54741	1.38096	1.78986	2.11866	1.9251	1.51531
10-019	2	13.0507	5.54	0.177	0.0976	1141	1025	2231	2.56631	2.20603	1.16331	2.70647	2.09573	4.77234	8.1854	1.33277	1.69074	1.93948	2.09526	1.83749	1.4123
10-020	2	13.0507	5.54	0.2276	0.126	1285	1339	2653	3.27818	3.61862	0.905919	3.49064	2.4758	6.89681	9.79747	1.53762	1.84014	2.251	2.46374	2.07388	1.60392
10-021	2	13.0507	5.54	0.3943	0.2107	1411	1426	2838	4.08687	4.14711	0.985475	3.55913	2.84676	8.23398	10.5876	1.58693	2.09575	2.56735	2.81967	2.42405	1.81231
10-022	2	13.0507	5.54	0.3961	0.2091	1429	1445	2906	3.92437	4.2804	0.916823	3.84961	2.75402	8.20476	10.7081	1.90537	1.69625	2.25157	2.75085	2.37127	1.7692
10-024	2	13.0507	5.54	0.2813	0.1624	1267	1345	2848	4.00454	4.80692	0.833077	3.60731	3.11718	8.81146	10.8004	2.05195	1.86971	2.50997	3.07786	2.83793	2.26989
10-025	2	13.0507	5.54	0.4327	0.2247	1466	1518	3077	4.94999	5.15302	0.960601	3.93094	3.31422	10.103	11.5909	2.18539	1.95441	2.72743	3.29617	2.93398	2.24196
10-027	2	13.0507	5.54	0.4559	0.2353	1520	1494	3283	5.0658	5.35136	0.946636	4.05081	3.2215	10.4172	11.8432	1.99958	2.1401	2.75989	3.22146	2.87484	2.1357
10-029	2	13.0507	5.54	0.2421	0.1234	1175	1172	2395	2.81982	2.94837	0.956398	2.99946	2.40975	5.76819	8.8797	1.60484	1.52769	2.02849	2.3935	2.16425	1.71086
10-030	2	13.0507	5.54	0.3262	0.1662	1359	1298	2794	4.28901	3.80006	1.12867	3.39763	2.94565	8.08907	10.3869	1.60961	2.09969	2.65219	2.93619	2.53812	1.9199
10-031	2	13.0507	5.54	0.2277	0.1295	1199	1362	2571	2.76542	3.81279	0.7253	3.34367	2.46439	6.57821	9.51631	1.69727	1.62095	2.08854	2.46057	2.21531	1.68254
10-032	2	13.0507	5.54	0.2348	0.1297	1300	1329	2645	3.50929	3.61903	0.969677	3.38282	2.68534	7.12832	9.8146	1.94543	1.70593	2.1901	2.66395	2.42235	1.85303
10-033	2	13.0507	5.54	0.4667	0.2371	1498	1669	3292	5.14496	6.03643	0.852318	4.06212	3.47245	11.1814	12.205	2.22913	2.30321	2.91867	3.44747	3.12717	2.38824
10-034	2	13.0507	5.54	0.1608	0.0916	1085	1035	2172	2.51336	2.22484	1.12968	2.78758	2.09836	4.7382	8.08351	1.34475	1.43159	1.83866	2.09213	1.89982	1.5063
10-035	2	13.0507	5.54	0.5031	0.257	1565	1685	3319	5.4078	6.22196	0.869147	4.22423	3.56562	11.6298	12.5089	1.95818	2.33234	3.08957	3.54463	2.92608	2.08084
10-036	2	13.0507	5.54	0.2156	0.1158	1056	1088	2231	2.1722	2.34988	0.924387	2.93416	1.8773	4.52208	8.19021	1.22895	1.50301	1.76549	1.87057	1.53195	1.14659
10-037	2	13.0507	5.54	0.3303	0.1685	1294	1288	2605	3.54895	3.37898	1.0503	3.51146	2.55953	6.92793	9.78354	1.69238	1.60223	2.13083	2.55561	2.16724	1.63596
10-038	2	13.0507	5.54	0.1506	0.0861	1026	1098	2131	2.14573	2.50115	0.857898	2.67314	2.15167	4.64689	8.0003	1.40155	1.49724	1.89374	2.14856	1.90293	1.49626
10-039	2	13.0507	5.54	0.1888	0.1001	1047	973	2034	2.15382	1.85752	1.15951	2.66744	1.84931	4.01134	7.64413	1.15652	1.41329	1.68645	1.83375	1.52931	1.12647
10-040	2	13.0507	5.54	0.2016	0.1152	1200	1122	2331	3.12383	2.43507	1.28285	3.0083	2.37014	5.55889	8.74314	1.57499	1.48096	2.01495	2.3662	2.04053	1.59384
10-042	2	13.0507	5.54	0.1643	0.0952	1045	1106	2169	2.31669	2.44172	0.948796	2.76048	2.14372	4.75841	8.11216	1.37518	1.52182	1.88404	2.14368	1.85347	1.43816
10-043	2	13.0507	5.54	0.3215	0.1601	1308	1308	2685	3.81342	3.57408	1.06697	3.43872	2.7379	7.38749	10.0154	2.00847	1.62411	2.22802	2.68291	2.49996	1.99004
10-045	2	13.0507	5.54	0.2512	0.1452	1267	1252	2588	3.47642	3.48372	0.997904	3.18518	2.79898	6.96014	9.7767	1.68435	1.73798	2.29046	2.78399	2.39009	1.81701
10-047	2	13.0507	5.54	0.4355	0.2238	1556	1493	3085	4.93844	4.9552	0.996617	4.04412	3.20734	9.89364	11.5796	2.12717	1.90671	2.57891	3.19964	2.75587	2.03558
10-048	2	13.0507	5.54	0.2935	0.1536	1272	1265	2597	3.57061	3.14958	1.13368	3.50128	2.45895	6.72019	9.71221	1.94137	1.49827	1.96764	2.423	2.21781	1.72592
10-049	2	13.0507	5.54	0.2635	0.1366	1314	1219	2658	3.42476	3.38823	1.01078	3.46044	2.53246	6.81299	9.81217	1.9002	1.65454	2.04749	2.47783	2.27194	1.74618
10-050	2	13.0507	5.54	0.2872	0.1663	1394	1425	2850	3.98194	4.15236	0.958957	3.65376	2.83017	8.1343	10.5024	1.64988	1.92808	2.4632	2.80923	2.40331	1.81198
10-051	2	13.0507	5.54	0.2892	0.1484	1245	1258	2557	3.25304	3.4305	0.94827	3.22288	2.57905	6.68354	9.5323	1.82335	1.66911	2.18287	2.53614	2.38408	1.9369
10-052	2	13.0507	5.54	0.207	0.108	1034	1003	2119	2.38602	2.14183	1.11401	2.80264	2.03607	4.52784	8.03606	1.17063	1.47444	1.84353	2.01433	1.65089	1.20342
10-053	2	13.0507	5.54	0.2088	0.121	1161	1147	2350	2.88359	2.65928	1.08435	3.06578	2.26274	5.54286	8.76248	1.49213	1.66739	2.0349	2.25236	1.89938	1.44216
10-054	2	13.0507	5.54	0.2701	0.1413	1253	1171	2577	3.76992	2.80147	1.34569	3.21855	2.44763	6.57139	9.52399	1.85679	1.79197	2.21974	2.42591	2.24032	1.72996
10-055	2	13.0507	5.54	0.2189	0.124	1321	1338	2719	3.37019	3.62896	0.928693	3.6346	2.39219	6.99915	9.99794	1.73595	1.70526	2.14949	2.38539	2.0891	1.62873
10-056	2	13.0507	5.54	0.1936	0.1087	1179	1184	2444	3.16461	3.12083	1.01403	3.1869	2.5812	6.28544	9.25432	1.68292	1.38758	2.02964	2.57425	2.30639	1.84461
10-057	2	13.0507	5.54	0.3309	0.171	1374	1434	2889	4.1027	4.32183	0.949297	3.89455	2.74804	8.42453	10.8192	2.21247	1.6641	2.16722	2.71153	2.56248	2.06674
10-058	2	13.0507	5.54	0.2447	0.1395	1324	1288	2700	3.86974	3.37926	1.14514	3.34653	2.64148	7.249	9.94963	1.5806	1.98392	2.36319	2.63635	2.3298	1.7666
10-059	2	13.0507	5.54	0.2113	0.1089	1029	1097	2139	2.16238	2.58311	0.837126	2.81738	2.13774	4.74549	8.15821	1.44145	1.37822	1.80772	2.13593	1.84355	1.41601
10-060	2	13.0507	5.54	0.2499	0.1401	1319	1223	2652	3.59479	3.28049	1.09581	3.41465	2.49217	6.87528	9.76972	1.79278	1.81825	2.17361	2.49105	2.18568	1.64764
10-061	2	13.0507	5.54	0.2291	0.1202	1090	1123	2246	2.51926	2.61322	0.964046	3.06863	2.14257	5.13248	8.55024	1.646	1.36663	1.79212	2.13237	1.8411	1.3577
10-062	2	13.0507	5.54	0.2582	0.1442	1274	1256	2544	3.39989	3.24121	1.04896	3.09255	2.62549	6.6411	9.52287	1.69641	1.84361	2.25307	2.61879	2.34079	1.84248
10-063	2	13.0507	5.54	0.2289	0.1144	1115	1055	2300	2.40244	2.39406	1.0035	3.04906	1.91624	4.79651	8.44952	1.41617	1.34626	1.64999	1.91288	1.74015	1.35683
10-064	2	13.0507	5.54	0.2188	0.1223	1053	1132	2343	2.66189	2.94073	0.905181	3.12684	2.31816	5.60262	8.86521	1.32458	1.68661	2.10923	2.26984	1.77384	1.29655
10-065	2	13.0507	5.54	0.2912	0.1554	1192	1259	2480	2.65233	3.46465	0.765541	3.00834	2.46228	6.11698	9.32557	1.57833	1.84891	2.1891	2.45809	2.06828	1.54142
10-066	2	13.0507	5.54	0.2547	0.1289	1260	1226	2556	3.19498	3.16236	1.01032	3.21197	2.5054	6.35733	9.4671	1.73542	1.63038	2.10508	2.50194	2.21339	1.69516
10-067	2	13.0507	5.54	0.2529	0.1327	1147	1208	2427	2.75905	3.14404	0.877548	3.0808	2.48499	5.90309	9.03643	1.80866	1.34733	1.978	2.45562	2.2515	1.80719
10-068	2	13.0507	5.54	0.1841	0.1034	1186	1160	2402	2.7681	2.638	1.04932	3.18229	2.1011	5.4061	8.8093	1.42063	1.59338	1.94506	2.08663	1.76621	1.38536
10-069	2	13.0507	5.54	0.2135	0.1113	1039	1072	2176	2.19815	2.35003	0.935368	3.00276	1.93787	4.54818	8.18641	1.51527	1.29908	1.66728	1.93572	1.6754	1.24519
10-070	2	13.0507	5.54	0.2149	0.1108	1021	1019	2183	2.50015	2.4875	1.00509	2.87669	2.26007	4.98765	8.34085	1.48315	1.30978	1.84948	2.25523	1.9654	1.51252
10-071	2	13.0507	5.54	0.1952	0.1122	1215	1229	2457	2.84379	2.87845	0.987959	3.24154	2.16914	5.72224	9.02104	1.72493	1.54995	1.90115	2.16523	1.90351	1.5098
10-072	2	13.0507	5.54	0.2133	0.1051	1100	1080	2228	2.44384	2.3643	1.03364	3.06845	1.99674	4.80814	8.37761	1.79093	1.26929	1.5926	1.97861	1.83592	1.37025
10-074	2	13.0507	5.54	0.157	0.0874	1061	1064	2200	2.51936	2.35985	1.06759	2.88964	2.15597	4.87922	8.2612	1.72255	1.24564	1.66253	2.12307	2.0113	1.66796
10-075	2	13.0507	5.54	0.1397	0.0719	1027	943	2017	2.2206	1.97077	1.12677	2.82031	1.97171	4.19137	7.71605	1.55775	1.0768	1.58264	1.96533	1.68343	1.31731
10-076	2	13.0507	5.54	0.2322	0.1315	1191	1203	2440	2.97135	3.08653	0.962684	3.13026	2.43402	6.05789	9.13232	1.52847	1.76576	2.18815	2.42533	2.04186	1.52737
10-077	2	13.0507	5.54	0.2029	0.1062	1014	1031	2130	2.18215	2.43952	0.894498	2.87967	2.06247	4.62166	8.09804	1.55278	1.32726	1.70325	2.05595	1.75115	1.29021
10-078	2	13.0507	5.54	0.1609	0.0928	1071	1047	2151	2.34382	2.45423	0.955015	2.74923	2.21922	4.79805	8.09176	1.52069	1.44404	1.87543	2.20551	1.99152	1.51276
10-079	2	13.0507	5.54	0.1373	0.0796	1082	1071	2208	2.35265	2.43601	0.965778	3.01188	2.01167	4.78865	8.29844	1.86195	1.20228	1.63837	1.9785	1.88714	1.528
10-080	2	13.0507	5.54	0.2299	0.1258	1067	1160	2259	2.32597	2.82493	0.823372	2.86316	2.23477	5.1509	8.4311	1.63911	1.43794	1.88294	2.21554	2.05169	1.66856
10-081	2	13.0507	5.54	0.1404	0.0845	1047	1066	2152	2.15454	2.30901	0.9331	2.88452	1.92605	4.46355	8.01803	1.72887	1.20296	1.58408	1.89321	1.82137	1.4779
10-082	2	13.0507	5.54	0.2201	0.1261	1229	1152	2412	3.19847	2.98268	1.07235	2.93241	2.70779	6.18115	9.10129	1.57976	1.72818	2.27998	2.69171	2.3634	1.76596
10-083	2	13.0507	5.54	0.1488	0.0859	1128	1148	2319	2.67173	2.85185	0.93684	2.98449	2.29296	5.52357	8.74936	1.55694	1.54162	1.94867	2.27977	2.05648	1.62696
10-085	2	13.0507	5.54	0.2116	0.1211	1198	1274	2501	3.10042	3.59141	0.863289	3.05944	2.80217	6.69183	9.50331	1.60461	1.80932	2.35762	2.77845	2.48182	1.79624
10-086	2	13.0507	5.54	0.1975	0.1037	1015	1075	2128	1.99173	2.17472	0.915858	2.88556	1.76187	4.16645	7.87433	1.37726	1.35811	1.5839	1.75582	1.56182	1.16777
10-087	2	13.0507	5.54	0.1606	0.0924	1148	1102	2292	2.76366	2.63536	1.04868	3.07136	2.26498	5.39902	8.64026	1.73636	1.33106	1.82007	2.24271	2.05649	1.63053
10-088	2	13.0507	5.54	0.2673	0.1372	1207	1253	2524	2.91609	3.1804	0.916894	3.3314	2.31991	6.09649	9.26461	1.6042	1.55907	1.98114	2.31649	2.01213	1.56669
10-089	2	13.0507	5.54	0.2316	0.1195	1151	1063	2244	2.58465	2.1385	1.20863	3.01742	1.95943	4.72316	8.32017	1.53229	1.41078	1.72354	1.95387	1.6404	1.22327
10-090	2	13.0507	5.54	0.1363	0.0792	1095	1033	2154	2.44625	2.17156	1.1265	2.62609	2.15905	4.61781	7.96703	1.22171	1.58607	1.94311	2.15306	1.8761	1.45554
10-091	2	13.0507	5.54	0.1484	0.0803	1179	1108	2301	2.98502	2.25872	1.32155	3.1281	2.19722	5.24374	8.61789	1.71498	1.41546	1.77594	2.17426	1.89245	1.44751
10-092	2	13.0507	5.54	0.1655	0.0906	1096	1144	2284	2.49349	2.53679	0.982933	3.03847	2.08656	5.03029	8.45553	1.53778	1.28638	1.76819	2.08313	1.85903	1.46163
10-093	2	13.0507	5.54	0.1669	0.0889	1034	1006	2066	1.98903	1.88639	1.05441	2.87074	1.66878	3.87543	7.68949	1.51748	1.17179	1.47972	1.65613	1.46382	1.122
10-094	2	13.0507	5.54	0.1361	0.0673	987	1050	2062	2.00345	2.26522	0.884441	2.88862	1.96867	4.26867	7.85506	1.64813	1.01165	1.48682	1.94975	1.78306	1.36165
10-095	2	13.0507	5.54	0.1666	0.0893	933	984	1945	1.74525	1.87593	0.930342	2.62981	1.7457	3.62118	7.26083	1.32142	1.22981	1.549	1.74393	1.46655	1.10139
10-096	2	13.0507	5.54	0.1635	0.0974	1022	1021	2047	2.12737	2.07121	1.02711	2.56561	2.03787	4.19858	7.66988	1.29924	1.39506	1.70922	2.03378	1.80826	1.42837
10-097	2	13.0507	5.54	0.1452	0.0747	910	917	1866	1.57668	1.71769	0.91791	2.52248	1.61673	3.29437	7.01001	1.15498	1.21628	1.46566	1.61359	1.33329	0.98645
10-098	2	13.0507	5.54	0.1009	0.058	885	889	1810	1.75576	1.60778	1.09204	2.46084	1.78691	3.36354	6.9225	1.40624	0.988489	1.40002	1.7694	1.59473	1.28473
10-099	2	13.0507	5.54	0.121	0.0677	901	903	1930	1.85549	1.96572	0.943926	2.55666	1.94892	3.82121	7.3502	1.50114	1.03515	1.4443	1.90475	1.84324	1.51879
10-100	2	13.0507	5.54	0.1434	0.0843	981	1070	2061	1.72564	2.22227	0.776522	2.78071	1.80086	3.94791	7.62941	1.44119	1.24099	1.5448	1.7945	1.57022	1.15164
10-101	2	13.0507	5.54	0.122	0.0711	913	870	1878	1.99112	1.69965	1.17149	2.58335	1.87984	3.69077	7.21605	1.37681	1.14023	1.48804	1.86791	1.64448	1.23395
10-102	2	13.0507	5.54	0.1197	0.0685	936	986	1985	1.93825	1.96051	0.988647	2.62218	1.86106	3.89876	7.44521	1.51286	1.1659	1.51193	1.85173	1.74408	1.41656
10-103	2	13.0507	5.54	0.1479	0.087	995	1004	2007	1.88459	2.03734	0.925025	2.55692	1.87733	3.92193	7.4457	1.13308	1.37434	1.67102	1.87135	1.65234	1.26942
10-104	2	13.0507	5.54	0.1383	0.0735	911	904	1886	1.69785	1.57282	1.0795	2.66092	1.59783	3.27067	7.05175	1.24951	1.13142	1.40879	1.58275	1.25218	0.940339
10-105	2	13.0507	5.54	0.126	0.0712	1012	960	2056	2.25331	2.01546	1.11801	2.6624	2.02446	4.26877	7.7328	1.37331	1.4048	1.78779	2.02443	1.73835	1.35698
10-106	2	13.0507	5.54	0.1776	0.0931	978	1012	2058	2.18686	2.37686	0.920064	2.7472	2.25882	4.56372	7.98645	1.66964	1.01913	1.51819	2.18091	2.10072	1.69519
10-107	2	13.0507	5.54	0.1659	0.0948	1103	1071	2203	2.67991	2.42436	1.10541	2.87204	2.26095	5.10427	8.35316	1.35614	1.50291	1.972	2.25329	1.92344	1.48702
10-108	2	13.0507	5.54	0.113	0.0619	839	908	1828	1.44302	1.81941	0.793128	2.31229	1.70199	3.26243	6.86203	1.18848	1.324	1.57407	1.69491	1.4652	1.10267
10-109	2	13.0507	5.54	0.1332	0.0758	992	956	2022	1.98191	2.00388	0.989035	2.56624	1.92542	3.98578	7.50287	1.42823	1.29593	1.60055	1.90898	1.7486	1.38477
10-110	2	13.0507	5.54	0.2137	0.1184	1133	1123	2300	2.63007	2.7217	0.966332	2.88277	2.27514	5.35177	8.61273	1.38604	1.64342	2.00352	2.27215	1.96847	1.53761
10-111	2	13.0507	5.54	0.1544	0.0874	1020	1063	2191	2.45619	2.68878	0.913497	2.6803	2.40748	5.14497	8.33712	1.42769	1.46824	1.96697	2.38517	2.1937	1.79346
10-112	2	13.0507	5.54	0.0893	0.0524	872	797	1679	1.55494	1.31185	1.1853	2.18313	1.65907	2.86679	6.40941	1.23827	1.00525	1.33303	1.64264	1.5388	1.22563
10-113	2	13.0507	5.54	0.1521	0.0899	1047	1015	2096	2.34505	2.19982	1.06602	2.6679	2.13179	4.54487	7.91511	1.43188	1.38663	1.79999	2.12483	1.89245	1.4645
10-114	2	13.0507	5.54	0.1246	0.0703	966	1023	2029	2.02133	2.15077	0.939817	2.68814	1.9907	4.17211	7.67124	1.47418	1.18649	1.57929	1.98001	1.76701	1.37491
10-115	2	13.0507	5.54	0.107	0.0633	862	860	1818	1.69147	1.8131	0.932915	2.35346	1.92083	3.50458	6.96562	1.36379	1.2119	1.57653	1.88744	1.70633	1.29682
10-116	2	13.0507	5.54	0.1255	0.0738	1032	1053	2113	2.06719	2.24214	0.921969	2.76342	1.92815	4.30933	7.83239	1.46221	1.23215	1.60211	1.91909	1.78561	1.47853
10-117	2	13.0507	5.54	0.1371	0.0742	1024	1019	2084	2.20759	2.22866	0.990542	2.72018	2.0772	4.43625	7.83938	1.54846	1.28062	1.65668	2.06	1.89409	1.52542
10-118	2	13.0507	5.54	0.1064	0.0627	949	953	1931	1.79646	1.86976	0.960797	2.58169	1.77913	3.66622	7.25313	1.47066	1.17403	1.51665	1.76323	1.58136	1.24075
10-119	2	13.0507	5.54	0.1328	0.0698	865	854	1800	1.43785	1.51732	0.947627	2.46376	1.50547	2.95517	6.73874	1.15207	1.05646	1.29776	1.48967	1.27748	0.994619
10-120	2	13.0507	5.54	0.1886	0.1083	1146	1166	2347	2.86306	2.7436	1.04354	3.05631	2.39179	5.60666	8.84455	1.77265	1.37153	1.82903	2.34688	2.18617	1.66126
11-001	2	13.6873	6.16	0.2438	0.1412	1384	1448	2882	3.76592	4.2421	0.887748	3.6703	2.62553	8.00802	10.6571	1.91214	1.94473	2.32111	2.59449	2.40747	1.88779
11-002	2	13.6873	6.16	0.2314	0.1282	1507	1358	2988	4.7521	3.76625	1.26176	4.12498	2.67316	8.51834	11.0627	2.07554	1.55926	2.10139	2.66983	2.4009	1.90627
11-003	2	13.6873	6.16	0.3026	0.1589	1633	1671	3332	5.20366	5.7842	0.899633	4.64279	3.12216	10.9879	12.4825	2.41354	1.74684	2.3573	3.10901	2.73297	2.08415
11-004	2	13.6873	6.16	0.136	0.0827	1228	1179	2450	3.13421	2.33268	1.34361	3.36847	2.11075	5.4669	8.99969	1.96147	1.38268	1.68276	2.04339	1.96212	1.36379
11-005	2	13.6873	6.16	0.2363	0.1394	1142	1305	2554	2.80134	3.83871	0.729762	3.24519	2.53494	6.64005	9.54845	1.65837	1.80797	2.21738	2.52532	2.20964	1.66642
11-006	2	13.6873	6.16	0.2999	0.1689	1383	1492	3042	4.46216	4.88506	0.913429	4.05617	2.97261	9.34722	11.3691	2.39756	1.87549	2.32123	2.89544	2.73337	2.02315
11-007	2	13.6873	6.16	0.2591	0.1503	1375	1500	3115	4.41352	5.23193	0.843573	4.11893	3.01141	9.64544	11.5663	2.54295	1.71426	2.278	2.94857	2.80706	2.23123
11-008	2	13.6873	6.16	0.4425	0.2496	1538	1924	3590	5.05886	7.95038	0.636304	4.49943	3.57192	13.0092	13.522	2.4883	2.43333	2.94151	3.5413	3.17776	2.35896
11-009	2	13.6873	6.16	0.292	0.1603	1473	1476	2985	4.34225	4.42234	0.98189	3.98437	2.75702	8.76459	11.051	2.09067	1.83645	2.37323	2.74493	2.4607	1.86386
11-010	2	13.6873	6.16	0.2805	0.1603	1622	1706	3337	4.56224	5.78487	0.78865	4.35667	2.94527	10.3471	12.0951	2.16481	1.83672	2.4332	2.94239	2.70581	2.21548
11-011	2	13.6873	6.16	0.2231	0.1297	1359	1368	2775	3.40433	4.01517	0.847868	3.67179	2.46981	7.4195	10.2372	2.21466	1.70805	2.11729	2.4537	2.326	1.85581
11-012	2	13.6873	6.16	0.1983	0.1129	1270	1269	2675	3.23568	3.51979	0.919282	3.52042	2.38295	6.75547	9.83357	2.05808	1.57028	1.92488	2.35194	2.20235	1.77818
11-013	2	13.6873	6.16	0.2615	0.1581	1311	1448	2834	3.43564	4.1239	0.833105	3.52627	2.63421	7.55954	10.3064	1.69779	2.03256	2.36483	2.62756	2.25971	1.77667
11-014	2	13.6873	6.16	0.2248	0.1287	1349	1507	2896	3.34365	4.8358	0.691436	3.97672	2.68507	8.17945	10.8685	2.13086	1.75175	2.22373	2.66617	2.22421	1.56233
11-015	2	13.6873	6.16	0.378	0.2145	1648	1612	3385	5.84472	5.66315	1.03206	4.05651	3.36455	11.5079	12.5396	1.88456	2.3545	2.95646	3.36119	3.04207	2.53211
11-016	2	13.6873	6.16	0.335	0.1934	1644	1670	3326	5.23584	5.5419	0.944773	4.41878	3.1016	10.7777	12.3749	2.41721	2.02164	2.43995	3.0776	2.714	2.10166
11-018	2	13.6873	6.16	0.2879	0.1708	1454	1486	3026	4.15039	4.91801	0.843916	4.02934	2.85595	9.0684	11.2404	2.12601	1.83131	2.29384	2.83641	2.58635	1.98562
11-019	2	13.6873	6.16	0.231	0.1392	1369	1375	2768	3.46311	3.90424	0.887013	3.77848	2.47913	7.36734	10.2254	2.19942	1.66183	2.07788	2.43696	2.18723	1.66956
11-020	2	13.6873	6.16	0.2457	0.1367	1386	1418	2874	3.41792	4.32041	0.791109	3.60671	2.57799	7.73832	10.4785	2.14074	1.87382	2.27914	2.56261	2.36749	1.8665
11-021	2	13.6873	6.16	0.2059	0.1266	1239	1185	2502	3.20037	2.88669	1.10866	3.15813	2.35289	6.08706	9.2008	1.43386	1.82992	2.20322	2.34065	2.01489	1.51227
11-022	2	13.6873	6.16	0.3049	0.1631	1715	1547	3330	6.25437	5.35129	1.16876	4.36037	3.39792	11.6057	12.5333	2.48867	2.0314	2.64502	3.36642	3.12501	2.44763
11-023	2	13.6873	6.16	0.3089	0.1851	1557	1462	3028	4.72006	3.97245	1.1882	4.22693	2.62541	8.69251	11.2014	2.34991	1.57987	2.29053	2.60151	2.26754	1.84418
11-024	2	13.6873	6.16	0.2887	0.1517	1390	1473	3038	4.29886	4.82672	0.890638	3.92273	2.91192	9.12558	11.2843	2.22935	1.89183	2.35745	2.89997	2.67489	2.07774
11-025	2	13.6873	6.16	0.3076	0.1847	1513	1536	3076	4.58244	4.71557	0.971768	3.99276	2.83883	9.29802	11.4155	2.1589	2.09775	2.48682	2.82871	2.54402	1.90081
11-026	2	13.6873	6.16	0.415	0.2447	1675	1603	3454	6.12437	6.35068	0.964365	4.62075	3.55585	12.4751	12.9567	2.39894	2.14093	2.88463	3.54341	3.09017	2.32583
11-027	2	13.6873	6.16	0.3014	0.1806	1602	1479	3084	5.16024	4.58353	1.12582	3.92466	3.10689	9.74378	11.4694	2.13972	1.96059	2.57803	3.08583	2.84249	2.31436
11-028	2	13.6873	6.16	0.2482	0.1355	1405	1395	2837	3.99341	3.90488	1.02267	3.76341	2.62574	7.89829	10.5446	1.78933	1.80337	2.25742	2.61442	2.27288	1.76178
11-029	2	13.6873	6.16	0.2327	0.1289	1361	1390	2769	3.41656	3.83487	0.890919	3.67894	2.46961	7.25143	10.1622	2.00514	1.71595	2.12235	2.42714	2.2249	1.70006
11-031	2	13.6873	6.16	0.227	0.1218	1380	1471	2895	3.77262	4.70521	0.801797	4.0222	2.7643	8.47784	10.905	2.0272	1.46457	2.10513	2.76391	2.47682	2.00316
11-032	2	13.6873	6.16	0.3986	0.2175	1831	1953	3790	5.97732	8.00353	0.746836	4.93778	3.57836	13.9808	13.8576	2.46507	2.21724	3.02254	3.578	3.22492	2.46568
11-033	2	13.6873	6.16	0.2045	0.1092	1298	1325	2684	3.29882	3.79505	0.869241	3.87435	2.6289	7.09387	10.2631	2.3184	0.883567	1.71534	2.55708	2.38291	1.77888
11-034	2	13.6873	6.16	0.2124	0.115	1255	1516	2808	2.93178	5.01776	0.58428	3.63917	2.80339	7.94955	10.5089	1.73946	1.87582	2.40085	2.79419	2.39262	1.78498
11-035	2	13.6873	6.16	0.3449	0.1831	1593	1688	3470	5.37216	6.04546	0.888627	4.41245	3.34081	11.4176	12.5855	2.62817	1.97608	2.53774	3.30185	3.01742	2.29934
11-036	2	13.6873	6.16	0.2614	0.1548	1377	1359	2929	4.41317	4.27297	1.03281	3.77598	2.93084	8.68614	10.9365	1.93477	1.79529	2.39779	2.93076	2.61635	1.98917
11-037	2	13.6873	6.16	0.2564	0.1319	1512	1461	3249	5.2827	4.78373	1.10431	4.08252	2.97629	10.0664	11.8536	1.95181	2.23813	2.62808	2.96598	2.66198	2.08732
11-038	2	13.6873	6.16	0.164	0.0859	1340	1275	2645	3.24188	3.15045	1.02902	3.54182	2.25148	6.39233	9.61576	1.7783	1.57575	1.89632	2.25086	2.04575	1.58603
11-039	2	13.6873	6.16	0.4555	0.2593	1711	1896	3698	5.89865	7.85046	0.751377	4.54073	3.69913	13.7491	13.6654	2.41789	2.76868	3.36452	3.69313	3.16001	2.33303
11-040	2	13.6873	6.16	0.2931	0.1663	1429	1438	2885	4.1197	4.23271	0.973302	3.53355	2.90171	8.35241	10.6423	1.58863	2.20735	2.60811	2.89576	2.50327	1.94789
11-041	2	13.6873	6.16	0.2398	0.1367	1355	1334	2690	3.55333	3.3645	1.05612	3.61442	2.49263	6.91783	9.90671	2.05685	1.45814	1.9661	2.46785	2.24681	1.71603
11-042	2	13.6873	6.16	0.2892	0.1637	1415	1380	2880	4.09555	4.09465	1.00022	3.56235	2.80373	8.1902	10.7418	1.66943	2.16938	2.45884	2.79841	2.34906	1.78704
11-043	2	13.6873	6.16	0.3162	0.1838	1524	1431	3081	4.83121	4.24207	1.13888	4.07707	2.77594	9.07328	11.3248	2.03354	1.90862	2.35414	2.77298	2.4746	1.9397
11-044	2	13.6873	6.16	0.1933	0.1136	1267	1325	2687	3.27836	3.82652	0.856749	3.6366	2.49839	7.10488	9.98529	1.95378	1.56675	2.03214	2.48817	2.21073	1.69548
11-045	2	13.6873	6.16	0.1983	0.1088	1262	1298	2673	3.1986	3.67292	0.870862	3.51772	2.45199	6.87152	9.90291	1.99979	1.69078	2.00591	2.40647	2.18252	1.69594
11-046	2	13.6873	6.16	0.3004	0.1798	1490	1358	2938	4.78174	3.89344	1.22815	4.03475	2.70486	8.67518	11.0449	2.16974	1.82326	2.3244	2.69887	2.37537	1.8722
11-047	2	13.6873	6.16	0.3185	0.1678	1488	1520	3103	4.91496	5.17995	0.948844	4.13728	3.1494	10.0949	11.6983	2.213	2.00462	2.62246	3.13515	2.72658	2.04614
11-048	2	13.6873	6.16	0.242	0.1309	1396	1505	2946	3.92189	4.90363	0.799793	3.78984	2.87979	8.82552	11.037	2.31	1.76479	2.3646	2.85809	2.68199	2.1675
11-049	2	13.6873	6.16	0.2606	0.1515	1312	1518	2900	3.74654	4.57967	0.818082	3.63777	2.82582	8.32621	10.7915	2.17762	1.75892	2.27212	2.7621	2.66047	2.12504
11-050	2	13.6873	6.16	0.2705	0.1625	1539	1565	3190	4.72732	4.71251	1.00314	4.21308	2.86166	9.43983	11.7533	2.49099	1.79236	2.13068	2.78071	2.60107	2.08368
11-052	2	13.6873	6.16	0.2564	0.1524	1354	1294	2712	4.07588	3.99775	1.01954	3.36399	3.00816	8.07364	10.5032	1.47199	2.20699	2.66982	2.9795	2.42426	1.7184
11-053	2	13.6873	6.16	0.2341	0.1322	1386	1382	2791	3.56453	3.60391	0.989074	3.8298	2.43334	7.16844	10.2701	2.151	1.41866	1.87289	2.37952	2.20358	1.73489
11-055	2	13.6873	6.16	0.1634	0.0901	1125	1069	2323	2.69351	2.40597	1.11951	3.08671	2.05983	5.09949	8.51002	1.66318	1.45547	1.82927	2.05261	1.81438	1.37856
11-056	2	13.6873	6.16	0.1953	0.1106	1149	1112	2370	2.89912	2.81563	1.02965	3.17917	2.2736	5.71475	8.92247	1.85904	1.46334	1.89192	2.24507	2.08455	1.52168
11-057	2	13.6873	6.16	0.2168	0.1245	1304	1276	2596	3.19886	3.51544	0.909946	3.52435	2.4969	6.71431	9.77598	2.25167	1.30915	1.80878	2.4096	2.36272	1.8952
11-058	2	13.6873	6.16	0.2895	0.1781	1351	1376	2820	3.80039	3.98066	0.954715	3.69418	2.6117	7.78105	10.4324	1.79004	1.88976	2.34725	2.60582	2.20387	1.70996
11-060	2	13.6873	6.16	0.2219	0.1301	1172	1403	2681	2.97259	4.17415	0.712144	3.36503	2.64056	7.14674	9.94197	1.51469	1.97767	2.41774	2.61404	2.19278	1.64227
11-061	2	13.6873	6.16	0.2742	0.1487	1200	1407	2682	3.02323	4.37864	0.690449	3.55822	2.68667	7.40187	10.0805	1.80026	1.75605	2.20156	2.68363	2.31531	1.77079
11-062	2	13.6873	6.16	0.2535	0.143	1326	1336	2776	3.91617	3.44755	1.13593	3.76287	2.44873	7.36371	10.2929	1.89217	1.80973	2.15583	2.44871	2.08287	1.57706
11-063	2	13.6873	6.16	0.2523	0.1426	1548	1425	2984	4.08397	4.0783	1.00139	4.02169	2.52687	8.16227	11.0467	2.53875	1.81843	2.13987	2.44754	2.32389	1.74407
11-064	2	13.6873	6.16	0.1538	0.0803	1063	1146	2237	2.33248	2.65192	0.879546	3.05065	2.06738	4.9844	8.43263	1.52891	1.43852	1.81735	2.06637	1.81698	1.38458
11-065	2	13.6873	6.16	0.1865	0.103	1252	1304	2593	3.03368	3.32898	0.911293	3.41857	2.31403	6.36265	9.52866	1.98852	1.62385	1.95421	2.28604	2.09552	1.61035
11-066	2	13.6873	6.16	0.1912	0.1017	1242	1259	2681	3.10466	3.56624	0.870569	3.70024	2.31789	6.6709	9.91728	2.01337	1.35466	1.84997	2.27136	2.11653	1.671
11-067	2	13.6873	6.16	0.1617	0.0863	1221	1217	2480	2.91066	2.91266	0.999313	3.16421	2.23625	5.82332	9.12144	1.91388	1.56693	1.91424	2.20922	2.06534	1.66588
11-068	2	13.6873	6.16	0.1899	0.1162	1243	1139	2404	3.11914	2.47029	1.26266	3.15272	2.23648	5.58942	8.88536	1.56191	1.5618	1.9617	2.22868	1.85838	1.43694
11-069	2	13.6873	6.16	0.2785	0.1528	1435	1436	2912	4.22628	4.22336	1.00069	3.72094	2.80196	8.44964	10.8351	1.93022	1.85667	2.33438	2.79899	2.52654	2.07619
11-070	2	13.6873	6.16	0.3206	0.1843	1513	1545	3105	4.25741	5.27508	0.807079	3.97306	2.93724	9.53249	11.5773	2.15169	1.95033	2.44078	2.91775	2.70368	2.17895
11-071	2	13.6873	6.16	0.2022	0.1066	1246	1326	2783	3.63167	4.3425	0.836308	3.72442	2.77763	7.97417	10.4254	2.08871	1.65997	2.25663	2.74985	2.43962	1.91418
11-072	2	13.6873	6.16	0.1868	0.109	1230	1153	2445	3.22827	2.81289	1.14767	3.23943	2.4484	6.04116	9.21925	1.96967	1.30818	1.75976	2.39968	2.31425	1.92459
11-073	2	13.6873	6.16	0.2269	0.128	1303	1327	2667	3.38852	3.54347	0.956271	3.32131	2.48414	6.93198	9.93657	1.66063	1.86776	2.27148	2.48414	2.15204	1.67916
11-074	2	13.6873	6.16	0.2389	0.1312	1322	1441	2946	3.78525	4.80511	0.787756	4.06644	2.71012	8.59036	11.0651	2.44853	1.57469	2.17888	2.61089	2.47927	1.91946
11-075	2	13.6873	6.16	0.1766	0.0965	1322	1230	2583	3.41516	2.85988	1.19416	3.17348	2.35619	6.27504	9.42002	1.73847	1.71253	2.03886	2.33988	2.19457	1.76667
11-076	2	13.6873	6.16	0.1895	0.1049	1063	1138	2348	2.71317	2.8563	0.949889	3.11906	2.30095	5.56947	8.86288	1.72364	1.39714	1.88135	2.24919	2.02878	1.5141
11-078	2	13.6873	6.16	0.3206	0.1762	1622	1646	3415	5.42794	5.32977	1.01842	4.28388	3.1224	10.7577	12.2971	2.49842	2.07052	2.54757	3.01452	2.9094	2.28172
11-079	2	13.6873	6.16	0.1659	0.0867	1248	1227	2481	3.28865	3.15286	1.04307	3.09473	2.63602	6.44151	9.32728	1.52994	1.77378	2.27893	2.63253	2.27599	1.67926
11-080	2	13.6873	6.16	0.2292	0.1415	1259	1272	2693	3.63679	3.38376	1.07478	3.53366	2.50635	7.02055	9.9478	2.09538	1.59384	2.06365	2.4943	2.25564	1.76393
11-081	2	13.6873	6.16	0.1923	0.1069	1159	1282	2477	2.72557	3.48774	0.781471	3.37961	2.43669	6.21331	9.35938	1.87006	1.42975	1.84012	2.40927	2.08378	1.58165
11-082	2	13.6873	6.16	0.1647	0.0841	1239	1266	2520	3.31063	3.22934	1.02517	3.29875	2.55345	6.53997	9.4494	1.79616	1.59944	2.08996	2.54176	2.18761	1.73782
11-083	2	13.6873	6.16	0.235	0.1418	1347	1386	2756	3.35325	4.02979	0.832115	3.49037	2.52568	7.38303	10.2053	1.68873	1.94513	2.32506	2.52487	2.16823	1.76501
11-084	2	13.6873	6.16	0.3566	0.2057	1716	1676	3531	6.3714	6.26402	1.01714	4.80531	3.3982	12.6354	13.1923	2.81493	2.09282	2.66719	3.36209	3.04583	2.31539
11-085	2	13.6873	6.16	0.2387	0.1356	1351	1288	2765	3.66877	3.57631	1.02585	3.60487	2.59193	7.24508	10.1964	2.18922	1.55122	2.11606	2.53078	2.35848	1.78979
11-086	2	13.6873	6.16	0.2026	0.1095	1341	1455	2822	3.49165	4.40883	0.791968	3.62246	2.72602	7.90048	10.3661	1.93048	1.77254	2.29053	2.715	2.46146	1.97829
11-087	2	13.6873	6.16	0.1476	0.0922	1069	1161	2229	2.09918	2.62076	0.800981	2.7781	2.0521	4.71994	8.22957	1.35578	1.70447	1.92057	2.04173	1.73004	1.28418
11-088	2	13.6873	6.16	0.1501	0.0899	1146	1117	2300	2.5341	2.33995	1.08297	3.04155	1.9399	4.87405	8.43535	1.61313	1.39686	1.68795	1.93336	1.80799	1.43932
11-089	2	13.6873	6.16	0.2283	0.1219	1417	1394	2920	4.13938	4.05428	1.02099	3.94753	2.66261	8.19366	10.7192	2.31611	1.57519	2.12976	2.60783	2.43193	1.96807
11-091	2	13.6873	6.16	0.1754	0.0964	1116	1122	2321	2.65549	2.8374	0.935887	3.21963	2.26723	5.49289	8.77549	1.81005	1.36011	1.82699	2.24252	1.93778	1.40053
11-092	2	13.6873	6.16	0.1422	0.0724	1021	1088	2179	2.15412	2.47839	0.869163	2.92876	1.96155	4.63251	8.12022	1.65236	1.28458	1.67325	1.94349	1.78779	1.44869
11-095	2	13.6873	6.16	0.1035	0.0515	970	960	1984	1.65814	1.87737	0.883225	2.90365	1.58955	3.53552	7.42513	1.56689	0.904989	1.25838	1.57157	1.43822	1.10566
11-096	2	13.6873	6.16	0.1448	0.0814	1036	1028	2109	2.18732	2.27312	0.962258	2.91564	1.94873	4.46044	8.00052	1.67566	1.20644	1.61377	1.9328	1.78243	1.36592
11-097	2	13.6873	6.16	0.1045	0.0534	950	1036	2058	1.72307	2.13809	0.805893	2.79133	1.77701	3.86117	7.58118	1.70684	1.05709	1.37738	1.72292	1.66887	1.30785
11-098	2	13.6873	6.16	0.291	0.1749	1462	1520	3085	4.4042	4.88696	0.901214	4.01918	2.88325	9.29116	11.4067	2.50734	1.82837	2.29862	2.76939	2.7327	2.22549
11-099	2	13.6873	6.16	0.2025	0.1165	1209	1344	2563	2.77854	3.68708	0.753588	3.47701	2.39489	6.46561	9.5801	1.90149	1.41094	1.88633	2.37881	2.16881	1.7042
11-100	2	13.6873	6.16	0.1773	0.0994	1162	1180	2416	2.51264	2.58703	0.971244	3.20627	1.91301	5.09967	8.71908	1.76083	1.41832	1.70642	1.89687	1.76555	1.43434
11-101	2	13.6873	6.16	0.1466	0.0905	1032	1033	2110	2.17855	2.16295	1.00721	2.83147	1.9322	4.3415	7.86357	1.45395	1.33688	1.67712	1.92503	1.71388	1.32341
11-102	2	13.6873	6.16	0.1424	0.0753	1120	1153	2276	2.36745	2.62633	0.901428	3.14995	2.04502	4.99378	8.5184	1.54463	1.30325	1.69771	2.03858	1.75379	1.32637
11-103	2	13.6873	6.16	0.15	0.0832	1041	1046	2122	2.28207	2.33006	0.979406	2.89788	2.10154	4.61213	8.09405	1.75765	1.16342	1.53041	2.03569	1.94294	1.50697
11-104	2	13.6873	6.16	0.1602	0.0855	1096	1045	2261	2.36383	2.33919	1.01053	3.19733	1.87108	4.70302	8.39854	1.60661	1.25382	1.59597	1.86755	1.61871	1.26957
11-105	2	13.6873	6.16	0.2035	0.1148	1272	1351	2663	3.31161	3.38229	0.979103	3.3711	2.43307	6.69391	9.82507	1.91687	1.75345	2.03682	2.41449	2.14246	1.65767
11-106	2	13.6873	6.16	0.1312	0.0698	978	1006	2045	2.06044	2.09058	0.985583	2.93057	1.85264	4.15102	7.77734	1.5196	1.08808	1.50698	1.84994	1.63013	1.25634
11-107	2	13.6873	6.16	0.1627	0.0976	1181	1011	2241	2.69714	2.12268	1.27063	2.93673	2.01773	4.81982	8.35734	1.69058	1.29927	1.65532	1.9953	1.90182	1.51781
11-108	2	13.6873	6.16	0.1891	0.1045	1096	1099	2338	2.69878	2.5381	1.06331	3.0726	2.09625	5.23689	8.64383	1.50998	1.5451	1.91671	2.09335	1.78061	1.42173
11-109	2	13.6873	6.16	0.1653	0.0916	1100	1079	2321	2.61033	2.75712	0.946763	3.22765	2.1319	5.36745	8.72227	1.52934	1.33401	1.79782	2.12952	1.89185	1.42277
11-110	2	13.6873	6.16	0.1444	0.0751	1164	1194	2367	2.66741	2.87722	0.927077	3.51816	2.21828	5.54463	9.08612	2.06262	0.917554	1.52258	2.14619	2.00313	1.49759
11-111	2	13.6873	6.16	0.2331	0.1215	1445	1447	2972	4.66131	4.14126	1.12558	3.93833	2.76653	8.80257	11.0754	1.93352	1.97116	2.42092	2.76334	2.42655	1.84902
11-112	2	13.6873	6.16	0.1928	0.1033	1196	1274	2535	3.01931	3.56448	0.847054	3.31074	2.59536	6.58379	9.69651	1.95394	1.56398	2.00176	2.53548	2.29853	1.72103
11-114	2	13.6873	6.16	0.1404	0.082	1059	1129	2201	2.24387	2.62752	0.853988	3.01737	2.1343	4.8714	8.3973	1.78061	1.20316	1.54462	1.98622	2.01869	1.56845
11-115	2	13.6873	6.16	0.159	0.0907	1073	1109	2490	3.17031	3.06993	1.0327	3.5741	2.32893	6.24024	9.50367	2.29296	1.0944	1.71403	2.25584	2.19118	1.79715
11-116	2	13.6873	6.16	0.22	0.1196	1280	1309	2826	4.10223	4.00288	1.02482	3.88634	2.7156	8.10511	10.6276	1.91003	1.64633	2.18274	2.7118	2.40437	1.8189
11-117	2	13.6873	6.16	0.1908	0.1153	1139	1214	2442	2.62708	3.12746	0.840006	3.42538	2.19446	5.75454	9.18104	2.06747	1.27148	1.63465	2.11665	2.03828	1.58365
11-118	2	13.6873	6.16	0.2125	0.1275	1074	1252	2403	2.47614	3.44254	0.719276	3.10098	2.44849	5.91868	9.05695	1.64269	1.47353	2.06142	2.43896	2.17227	1.57513
11-119	2	13.6873	6.16	0.2312	0.1249	1399	1329	2767	4.06929	3.57237	1.1391	3.59255	2.67092	7.64166	10.2795	2.07054	1.77092	2.23547	2.64356	2.45279	1.90014
11-120	2	13.6873	6.16	0.286	0.1713	1469	1452	2975	4.10857	4.1216	0.996837	3.94498	2.6069	8.23017	10.8862	2.07496	1.77364	2.19614	2.59461	2.29519	1.80499
12-001	2	13.8465	7.33	0.3381	0.207	1415	1434	3038	4.3243	4.45611	0.97042	3.92449	2.69922	8.78042	11.1428	2.15093	2.00347	2.40102	2.69315	2.41181	1.91671
12-002	2	13.8465	7.33	0.3288	0.1999	1431	1490	2971	4.02008	4.64939	0.864647	3.91248	2.73008	8.66947	11.0381	1.72181	2.10325	2.53542	2.70071	2.2751	1.64373
12-003	2	13.8465	7.33	0.2171	0.1302	1290	1286	2628	3.11399	3.17701	0.980163	3.71799	2.14804	6.291	9.68257	1.93611	1.50457	1.88164	2.14519	1.84283	1.37872
12-004	2	13.8465	7.33	0.3456	0.2108	1557	1608	3182	4.49471	5.10932	0.879708	4.20542	2.77072	9.60403	11.6886	1.78568	2.21379	2.60448	2.76374	2.3584	1.72813
12-005	2	13.8465	7.33	0.3337	0.2064	1567	1599	3206	4.39533	4.72522	0.930186	4.08628	2.64923	9.12055	11.6463	2.09129	2.15277	2.47268	2.64637	2.21528	1.74888
12-006	2	13.8465	7.33	0.2296	0.1371	1302	1242	2603	3.34933	3.00409	1.11492	3.47542	2.28402	6.35342	9.59874	1.70574	1.61271	1.99069	2.2819	1.93448	1.49997
12-007	2	13.8465	7.33	0.2268	0.1352	1305	1214	2715	3.32657	3.61209	0.920956	3.45917	2.4072	6.93866	9.96831	1.54266	1.90891	2.22706	2.3833	2.08571	1.60644
12-008	2	13.8465	7.33	0.2461	0.1477	1235	1334	2607	3.05042	3.78453	0.806024	3.31882	2.56992	6.83495	9.76256	1.60951	1.85834	2.24961	2.56356	2.12678	1.59903
12-009	2	13.8465	7.33	0.2736	0.167	1405	1344	2780	3.85275	3.4808	1.10686	3.4961	2.52854	7.33355	10.2116	2.04248	1.84656	2.23909	2.51268	2.2918	1.7743
12-011	2	13.8465	7.33	0.3877	0.2408	1611	1590	3382	5.27776	5.29841	0.996102	4.38239	2.93959	10.5762	12.2414	2.49921	2.04882	2.51272	2.91207	2.75956	2.21207
12-012	2	13.8465	7.33	0.1828	0.109	1128	1206	2447	2.65892	3.00692	0.884265	3.2068	2.12897	5.66584	9.02551	1.75602	1.56604	1.92741	2.12198	1.99289	1.53325
12-013	2	13.8465	7.33	0.2768	0.1668	1383	1462	2952	3.63723	4.18814	0.86846	3.8006	2.43793	7.82537	10.6592	2.09659	1.8665	2.22496	2.43682	2.26969	1.81713
12-014	2	13.8465	7.33	0.2125	0.1278	1228	1289	2577	2.80899	3.3151	0.84733	3.5469	2.14495	6.12409	9.51561	1.87047	1.49335	1.86933	2.13265	1.90495	1.42704
12-016	2	13.8465	7.33	0.2739	0.1661	1195	1297	2775	3.59657	4.32925	0.830762	3.40088	2.88292	7.92582	10.399	1.64743	2.13362	2.58593	2.86804	2.40104	1.83366
12-017	2	13.8465	7.33	0.3169	0.1906	1604	1575	3194	4.60051	4.43242	1.03792	4.04698	2.61491	9.03294	11.4398	1.68231	2.05623	2.45434	2.59325	2.32559	1.86628
12-018	2	13.8465	7.33	0.2584	0.1577	1327	1444	2798	3.34888	4.02626	0.83176	3.65547	2.42299	7.37513	10.3366	1.88178	1.90758	2.20216	2.41351	2.08028	1.61566
12-019	2	13.8465	7.33	0.2703	0.1638	1428	1458	2917	3.71282	4.09694	0.906243	3.73149	2.51575	7.80977	10.601	2.15276	1.97441	2.36893	2.48227	2.23723	1.71123
12-020	2	13.8465	7.33	0.2245	0.1363	1381	1383	2774	3.34116	3.18315	1.04964	3.48375	2.14187	6.52431	10.0048	1.44455	1.84303	2.03659	2.11573	1.91508	1.51872
12-021	2	13.8465	7.33	0.203	0.1262	1298	1259	2590	3.04709	2.89099	1.05399	3.36575	2.08414	5.93808	9.48129	1.44441	1.74808	1.99437	2.05732	1.75626	1.35527
12-022	2	13.8465	7.33	0.3077	0.1887	1487	1383	3010	4.70669	3.93785	1.19524	4.11932	2.62252	8.64454	11.0515	1.85182	1.93124	2.38239	2.61947	2.26012	1.65965
12-023	2	13.8465	7.33	0.2115	0.1283	1294	1189	2491	3.0477	2.64783	1.15102	3.14698	2.14693	5.69553	9.10808	1.41955	1.74522	2.01143	2.12208	1.87212	1.45656
12-024	2	13.8465	7.33	0.1944	0.1109	1284	1134	2515	3.56309	2.36783	1.50479	3.42568	2.16288	5.93093	9.2819	1.34791	1.63589	1.99481	2.13196	1.756	1.35639
12-025	2	13.8465	7.33	0.3724	0.2247	1678	1590	3270	5.37986	4.9238	1.09262	4.07429	3.02356	10.3037	12.2049	1.709	2.47404	2.83493	2.99061	2.4635	1.74228
12-026	2	13.8465	7.33	0.1292	0.0772	1146	1105	2316	2.02717	2.23425	0.907314	3.30071	1.62325	4.26142	8.35187	1.54767	1.1066	1.3676	1.6054	1.43748	1.16029
12-028	2	13.8465	7.33	0.2297	0.138	1249	1245	2519	3.35845	3.2873	1.02164	3.22568	2.62343	6.64576	9.52527	1.68255	1.78205	2.24419	2.62115	2.24315	1.6662
12-029	2	13.8465	7.33	0.2255	0.1371	1250	1366	2684	2.78702	3.52851	0.789857	3.55121	2.15517	6.31553	9.8564	1.9257	1.59597	1.83525	2.0988	1.9522	1.5556
12-031	2	13.8465	7.33	0.2395	0.1444	1178	1325	2537	2.87018	3.73186	0.769103	3.33878	2.48386	6.60204	9.52469	1.75137	1.70347	2.16935	2.48017	2.15415	1.62321
12-032	2	13.8465	7.33	0.1448	0.0855	1193	1166	2398	2.4031	2.37865	1.01028	3.36941	1.72652	4.78175	8.67645	1.84612	1.30167	1.54059	1.72057	1.59373	1.21979
12-034	2	13.8465	7.33	0.2088	0.1224	1162	1222	2458	2.77523	3.12311	0.888612	3.03278	2.32626	5.89834	9.09846	1.5156	1.81431	2.10145	2.32626	2.05928	1.57513
12-035	2	13.8465	7.33	0.1821	0.1095	1137	1190	2467	2.37605	3.30458	0.719018	3.19659	2.17799	5.68063	9.07678	1.45615	1.57225	1.94441	2.17292	1.91327	1.5251
12-036	2	13.8465	7.33	0.1925	0.1159	1124	1167	2314	2.487	2.6648	0.933278	3.00839	2.08344	5.15179	8.64098	1.28973	1.6193	1.91639	2.06748	1.72399	1.27548
12-038	2	13.8465	7.33	0.2258	0.1335	1344	1267	2684	3.56538	3.10853	1.14697	3.52049	2.27815	6.67391	9.91414	1.58733	1.75386	2.08673	2.26863	1.93388	1.52118
12-039	2	13.8465	7.33	0.2415	0.1467	1222	1289	2666	3.0332	3.69249	0.821451	3.45542	2.34758	6.72568	9.84151	1.87769	1.75898	2.07862	2.33627	2.06906	1.6242
12-040	2	13.8465	7.33	0.24	0.1484	1237	1244	2620	3.27908	3.17687	1.03217	3.55095	2.25185	6.45595	9.6964	1.63584	1.6378	2.0608	2.2485	1.88863	1.47283
12-041	2	13.8465	7.33	0.1413	0.0842	1103	1128	2238	2.11778	2.31013	0.916736	3.15812	1.77187	4.42791	8.21323	1.73665	1.22316	1.55249	1.75954	1.53873	1.12579
12-042	2	13.8465	7.33	0.2423	0.1455	1329	1327	2680	3.73146	3.22607	1.15666	3.37747	2.4882	6.95753	9.91695	1.62229	1.86797	2.19949	2.48502	2.17933	1.69236
12-043	2	13.8465	7.33	0.1888	0.1125	1118	1106	2360	2.65095	2.70395	0.980398	3.089	2.09594	5.3549	8.74032	1.4131	1.51382	1.9	2.0939	1.88672	1.45985
12-044	2	13.8465	7.33	0.2209	0.1343	1181	1196	2386	2.72133	2.6982	1.00857	3.15591	2.13434	5.41953	8.86002	1.56608	1.58869	1.90923	2.13178	1.78913	1.28702
12-045	2	13.8465	7.33	0.1571	0.0934	1176	1153	2337	2.53594	2.25768	1.12325	3.27843	1.80136	4.79362	8.58418	1.90273	1.29113	1.58338	1.78585	1.6867	1.26523
12-046	2	13.8465	7.33	0.2289	0.1393	1090	1131	2427	2.80771	3.05889	0.917884	3.16403	2.27204	5.8666	9.17394	1.38193	1.72153	2.0754	2.24124	1.91282	1.41942
12-047	2	13.8465	7.33	0.146	0.0856	1109	1120	2233	2.28071	2.43692	0.935899	2.93959	1.98769	4.71762	8.22231	1.66552	1.39816	1.78553	1.9783	1.74416	1.35588
12-048	2	13.8465	7.33	0.1713	0.1036	1179	1134	2403	2.31861	2.49436	0.929538	3.18536	1.84301	4.81297	8.73348	1.5441	1.35822	1.65381	1.83822	1.63908	1.30588
12-050	2	13.8465	7.33	0.2266	0.1405	1365	1308	2684	3.46148	3.13187	1.10525	3.46172	2.28788	6.59335	9.77505	1.86678	1.7179	2.04525	2.26088	2.07947	1.72564
12-051	2	13.8465	7.33	0.2965	0.181	1461	1268	2781	4.37612	3.17035	1.38033	3.65202	2.55336	7.54648	10.3896	1.77269	1.91235	2.31903	2.53244	2.10771	1.56179
12-052	2	13.8465	7.33	0.1522	0.0925	1018	1027	2098	2.27835	2.2349	1.01944	2.70139	2.09929	4.51326	7.94718	1.27368	1.49763	1.85001	2.0865	1.75205	1.30183
12-053	2	13.8465	7.33	0.1764	0.1068	1188	1186	2421	2.89146	2.78671	1.03759	3.19101	2.24225	5.67817	8.97859	1.59581	1.59817	1.97855	2.24225	1.93677	1.44854
12-054	2	13.8465	7.33	0.1693	0.1017	1013	1091	2197	2.14666	2.61917	0.819596	2.79294	2.09248	4.76583	8.24188	1.3212	1.60964	1.9039	2.08908	1.7099	1.23446
12-055	2	13.8465	7.33	0.2012	0.1257	1159	1159	2425	2.735	2.79954	0.976943	3.14313	2.17582	5.53454	9.0297	1.47561	1.6744	1.90391	2.16988	1.76317	1.3352
12-056	2	13.8465	7.33	0.209	0.126	1209	1234	2468	2.80003	2.97094	0.942472	2.91858	2.32292	5.77098	9.13836	1.18856	1.98416	2.22676	2.28979	1.87241	1.36233
12-057	2	13.8465	7.33	0.2136	0.1271	1268	1273	2595	3.18724	3.25767	0.97838	3.37059	2.299	6.44491	9.6686	1.52329	1.74133	2.08644	2.29243	1.99854	1.54758
12-058	2	13.8465	7.33	0.2173	0.1269	1262	1312	2725	3.02339	3.30244	0.915503	3.51767	2.10923	6.32583	9.69915	1.54755	1.70902	1.97919	2.08532	1.90753	1.56061
12-059	2	13.8465	7.33	0.1622	0.0975	1055	1058	2184	2.06413	2.35432	0.876742	2.8696	1.84976	4.41845	8.09639	1.25593	1.42289	1.69371	1.83881	1.64835	1.26294
12-060	2	13.8465	7.33	0.1492	0.0887	1094	1199	2293	2.1673	2.60665	0.831453	2.82881	1.95478	4.77395	8.37168	1.37501	1.59898	1.84704	1.95229	1.73236	1.3801
12-061	2	13.8465	7.33	0.1935	0.1168	1202	1232	2449	2.64121	2.91006	0.907613	3.1433	2.09817	5.55127	9.10169	1.62115	1.6758	1.94484	2.09452	1.73456	1.37142
12-062	2	13.8465	7.33	0.1377	0.0824	1027	989	2091	2.21044	2.15961	1.02354	2.73096	2.03027	4.37005	7.82468	1.20373	1.455	1.81346	2.01297	1.67397	1.22843
12-063	2	13.8465	7.33	0.1826	0.1111	1168	1017	2185	2.77138	2.01334	1.37651	2.76957	2.17053	4.78472	8.16306	1.22336	1.5606	1.93367	2.16013	1.84978	1.37404
12-064	2	13.8465	7.33	0.1419	0.0851	1083	1126	2242	2.11701	2.31907	0.912871	2.98482	1.79357	4.43609	8.15133	1.71216	1.30364	1.58788	1.7849	1.66967	1.28994
12-065	2	13.8465	7.33	0.1443	0.0855	1023	1030	2067	2.05466	2.04446	1.00499	2.66232	1.8974	4.09912	7.71494	1.11522	1.38759	1.73898	1.88889	1.6	1.16763
12-067	2	13.8465	7.33	0.1528	0.093	1092	1086	2209	2.38254	2.12297	1.12227	2.88337	1.94247	4.50552	8.09591	1.38777	1.39437	1.71896	1.91614	1.7366	1.34573
12-068	2	13.8465	7.33	0.2004	0.1206	1110	1198	2358	2.48832	2.94151	0.845933	2.98492	2.2264	5.42983	8.80317	1.44869	1.70626	2.00106	2.22441	1.84863	1.40166
12-069	2	13.8465	7.33	0.1746	0.106	1029	1127	2164	2.01651	2.59714	0.776435	2.73004	2.06873	4.61365	8.07511	1.28224	1.58064	1.88998	2.0677	1.74269	1.34537
12-070	2	13.8465	7.33	0.1793	0.108	1140	1008	2206	2.58589	2.25919	1.14461	2.82838	2.06553	4.84508	8.41952	1.27623	1.64241	1.89794	2.05971	1.69222	1.22492
12-071	2	13.8465	7.33	0.1691	0.1038	1089	1105	2268	2.60325	2.32329	1.1205	2.96414	2.056	4.92654	8.47136	1.37596	1.54946	1.83731	2.04833	1.72935	1.25097
12-072	2	13.8465	7.33	0.1551	0.0952	1131	1144	2284	2.10544	2.49596	0.843538	3.15211	1.80508	4.60141	8.3416	1.83482	1.23778	1.53253	1.78708	1.68713	1.31714
12-073	2	13.8465	7.33	0.1896	0.114	1099	1139	2369	2.4368	3.00118	0.811946	3.15804	2.12833	5.43798	8.78419	1.68701	1.43527	1.83975	2.11336	1.93136	1.56203
12-074	2	13.8465	7.33	0.1811	0.1113	1046	1122	2223	2.23471	2.47827	0.901725	2.80336	2.00561	4.71298	8.26719	1.37975	1.60145	1.87379	2.00284	1.73247	1.28288
12-075	2	13.8465	7.33	0.1691	0.1042	1149	1180	2434	2.62681	2.39554	1.09654	3.34521	1.82377	5.02234	8.87244	1.73042	1.36373	1.61329	1.8135	1.65222	1.26791
12-076	2	13.8465	7.33	0.1293	0.0751	1044	1074	2327	2.33357	2.11425	1.10374	3.33462	1.65237	4.44782	8.43059	1.85442	1.121	1.42145	1.62128	1.53272	1.24344
12-077	2	13.8465	7.33	0.15	0.0906	1166	1142	2343	2.34699	2.50961	0.9352	3.19996	1.84696	4.8566	8.58806	1.63508	1.27472	1.62135	1.84399	1.65835	1.32997
12-078	2	13.8465	7.33	0.1371	0.0806	1061	1004	2094	2.43744	1.89051	1.2893	2.66585	1.97897	4.32795	7.81534	1.18103	1.45514	1.79242	1.97328	1.74235	1.32777
12-079	2	13.8465	7.33	0.201	0.1249	1147	1245	2484	2.73913	3.18814	0.859163	3.05934	2.2975	5.92726	9.15715	1.33089	1.85608	2.13274	2.28154	1.9633	1.49972
12-081	2	13.8465	7.33	0.1328	0.0811	947	1033	2025	1.72162	2.15719	0.798086	2.78571	1.78529	3.87881	7.59643	1.68749	1.1293	1.42564	1.70161	1.64895	1.24479
12-082	2	13.8465	7.33	0.1826	0.1096	1199	1109	2375	2.55042	2.38415	1.06974	2.8738	1.98911	4.93457	8.68499	1.37695	1.63828	1.85239	1.97742	1.71029	1.3102
12-083	2	13.8465	7.33	0.1597	0.0948	1115	1175	2349	2.15235	2.75721	0.780626	3.25196	1.90196	4.90955	8.57865	1.42675	1.31583	1.69999	1.88404	1.62915	1.26523
12-084	2	13.8465	7.33	0.1526	0.0925	967	1051	2051	1.86998	2.34145	0.798641	2.69906	1.97119	4.21142	7.72598	1.47216	1.36103	1.6606	1.95383	1.72047	1.31113
12-085	2	13.8465	7.33	0.1516	0.0972	1023	1082	2203	2.15903	2.08803	1.034	2.9637	1.77773	4.24705	8.06753	1.65379	1.19627	1.45491	1.76002	1.57897	1.27776
12-088	2	13.8465	7.33	0.148	0.0881	1094	1050	2193	2.21179	2.00324	1.10411	3.04447	1.69728	4.21503	8.04631	1.50599	1.23333	1.49079	1.68837	1.51476	1.21803
12-089	2	13.8465	7.33	0.157	0.0966	1055	1012	2139	2.06374	2.18612	0.944019	2.79999	1.82334	4.24987	7.9643	1.30388	1.44953	1.70656	1.82063	1.54963	1.18121
12-090	2	13.8465	7.33	0.1148	0.0702	1031	1053	2127	1.98429	1.86621	1.06327	3.01476	1.54481	3.8505	7.8131	1.79873	1.13464	1.38595	1.52811	1.42503	1.13305
12-091	2	13.8465	7.33	0.1275	0.0758	996	971	1977	1.87686	1.76589	1.06284	2.7225	1.67909	3.64274	7.40755	1.3141	1.22125	1.47261	1.67697	1.43169	1.03353
12-092	2	13.8465	7.33	0.1244	0.0745	946	938	1917	1.6645	1.79141	0.929159	2.61344	1.68242	3.45591	7.12681	1.15469	1.18087	1.50662	1.67743	1.37892	1.04325
12-093	2	13.8465	7.33	0.1196	0.0708	854	981	1880	1.56225	2.07951	0.751259	2.45411	1.87576	3.64176	7.18409	1.14273	1.29995	1.64672	1.86688	1.54695	1.13691
12-094	2	13.8465	7.33	0.1099	0.0645	819	875	1778	1.43586	1.72703	0.831405	2.39788	1.65405	3.16289	6.81945	1.15414	1.26673	1.52921	1.64835	1.32893	0.962258
12-095	2	13.8465	7.33	0.1463	0.0904	994	1020	2067	1.95949	2.26762	0.864117	2.83853	1.92246	4.22712	7.79958	1.46847	1.2456	1.6073	1.92111	1.6797	1.24619
12-096	2	13.8465	7.33	0.1786	0.1072	1199	1193	2395	2.63487	2.72393	0.967303	3.22397	2.07147	5.3588	8.80246	1.7616	1.45304	1.76801	2.0621	1.84393	1.42171
12-097	2	13.8465	7.33	0.1062	0.0642	888	868	1794	1.58169	1.46381	1.08053	2.45465	1.58934	3.0455	6.72083	1.25869	1.07755	1.33453	1.5826	1.34475	1.00034
12-098	2	13.8465	7.33	0.1343	0.0814	1002	1000	2023	1.87421	1.89375	0.989682	2.80924	1.71023	3.76797	7.53979	1.31618	1.27443	1.5377	1.69797	1.366	0.95546
12-099	2	13.8465	7.33	0.1009	0.0593	852	942	1829	1.66509	1.77271	0.93929	2.32689	1.86337	3.4378	6.93665	1.09892	1.35696	1.7057	1.8561	1.49928	1.12515
12-100	2	13.8465	7.33	0.1199	0.0653	949	907	1872	1.75835	1.48729	1.18225	2.55822	1.59037	3.24564	6.98309	1.34245	1.08071	1.35233	1.59001	1.40148	1.074
12-101	2	13.8465	7.33	0.1362	0.0832	955	970	1952	1.87262	1.96416	0.953396	2.53636	1.85654	3.83678	7.41974	1.14067	1.41492	1.705	1.84766	1.53602	1.10648
12-102	2	13.8465	7.33	0.1237	0.0736	919	942	1918	1.52951	1.92461	0.79471	2.57321	1.69344	3.45412	7.19747	1.26525	1.20395	1.51237	1.68966	1.44267	1.00513
12-103	2	13.8465	7.33	0.1211	0.0706	998	1031	2044	1.80359	1.97961	0.911085	2.75149	1.67973	3.7832	7.53797	1.59295	1.29647	1.53252	1.6609	1.4655	1.13181
12-104	2	13.8465	7.33	0.1116	0.0672	920	968	1989	1.66047	1.76522	0.940656	2.67598	1.53056	3.42569	7.38947	1.17922	1.1909	1.40925	1.51883	1.34349	0.993056
12-105	2	13.8465	7.33	0.1022	0.061	906	839	1765	1.6721	1.21456	1.37671	2.44589	1.49342	2.88666	6.68174	1.05924	1.16902	1.37565	1.47889	1.1499	0.795786
12-106	2	13.8465	7.33	0.1389	0.0846	934	1003	1983	1.62283	2.0192	0.8037	2.68891	1.65292	3.64204	7.39973	1.24001	1.30007	1.54375	1.64929	1.41591	1.08915
12-107	2	13.8465	7.33	0.1124	0.0692	838	894	1808	1.47126	1.74937	0.841022	2.43772	1.6474	3.22063	6.90085	1.11362	1.2399	1.4829	1.64051	1.35305	0.982497
12-108	2	13.8465	7.33	0.1277	0.0761	997	954	1974	2.02409	1.71385	1.18101	2.63359	1.78176	3.73794	7.51072	1.31674	1.31947	1.57752	1.78176	1.41665	1.04225
12-109	2	13.8465	7.33	0.1268	0.0776	911	918	1874	1.57717	1.72452	0.91456	2.59879	1.60785	3.30169	7.07968	1.31574	1.16725	1.41687	1.60402	1.33081	0.946745
12-110	2	13.8465	7.33	0.1566	0.0986	1031	1095	2158	1.97566	2.36712	0.834625	2.82608	1.85915	4.34278	8.08041	1.27851	1.39419	1.62565	1.84186	1.61669	1.26716
12-111	2	13.8465	7.33	0.1057	0.0627	860	844	1756	1.52597	1.49603	1.02001	2.3951	1.60477	3.022	6.683	1.15853	1.09338	1.35655	1.60043	1.36529	0.997803
12-112	2	13.8465	7.33	0.1402	0.0862	982	979	2036	1.87471	2.00807	0.933586	2.64669	1.78855	3.88278	7.58325	1.23301	1.41847	1.64939	1.77845	1.48768	1.11254
12-113	2	13.8465	7.33	0.1124	0.0729	1029	918	2065	2.11417	1.76446	1.1982	2.7031	1.73903	3.87863	7.70923	1.21785	1.39675	1.55007	1.72121	1.45995	1.07976
12-114	2	13.8465	7.33	0.1425	0.0873	956	961	2007	1.99387	1.90312	1.04769	2.6018	1.85028	3.89699	7.52968	1.36675	1.37338	1.63771	1.83547	1.5589	1.21544
12-116	2	13.8465	7.33	0.1125	0.067	890	967	1918	1.56243	1.95106	0.800813	2.59344	1.70647	3.51349	7.1937	1.17591	1.24962	1.52412	1.69429	1.45437	1.03457
12-117	2	13.8465	7.33	0.1255	0.0754	946	990	1982	1.72401	1.96025	0.879484	2.73949	1.66228	3.68426	7.48993	1.23619	1.27614	1.51137	1.65293	1.37736	1.01659
12-118	2	13.8465	7.33	0.1378	0.0837	943	990	1964	1.67125	1.91488	0.872767	2.55623	1.71156	3.58613	7.31196	1.06207	1.36274	1.59796	1.69116	1.39885	1.00353
12-119	2	13.8465	7.33	0.1132	0.0672	888	860	1843	1.72646	1.64212	1.05136	2.50628	1.73066	3.36857	6.96405	1.29624	1.11396	1.41291	1.72582	1.52021	1.15326
12-120	2	13.8465	7.33	0.1239	0.0755	905	931	1887	1.52276	1.63965	0.928712	2.51766	1.5418	3.16241	7.05705	1.17182	1.19146	1.3945	1.53327	1.25191	0.906462
13-002	2	14.6423	4.75	0.4547	0.2648	1632	1842	3588	5.38296	7.25626	0.741837	4.67691	3.38051	12.6392	13.2854	1.90121	2.46704	3.03014	3.37457	2.7969	2.1185
13-003	2	14.6423	4.75	0.2227	0.1343	1298	1260	2701	3.35762	3.07751	1.09102	3.7109	2.18049	6.43513	9.85498	2.23799	1.46216	1.7818	2.12646	2.03968	1.60531
13-005	2	14.6423	4.75	0.2642	0.1586	1324	1396	2894	3.67229	3.84343	0.955472	3.85823	2.46223	7.51572	10.5415	2.32725	1.63995	2.03221	2.40502	2.30949	1.82423
13-006	2	14.6423	4.75	0.2027	0.1209	1217	1237	2477	2.95911	2.81138	1.05255	3.27308	2.24194	5.77048	9.1284	1.98844	1.51768	1.87248	2.1872	2.04917	1.46332
13-007	2	14.6423	4.75	0.1978	0.1138	1105	1140	2300	2.66921	2.68823	0.992928	3.04772	2.28271	5.35744	8.64168	1.61034	1.41502	1.83151	2.2748	2.02201	1.51854
13-008	2	14.6423	4.75	0.1847	0.1084	1175	1269	2467	2.37216	3.10441	0.764124	3.50758	2.02736	5.47657	9.10926	2.21682	1.10272	1.51282	1.9701	1.919	1.58861
13-009	2	14.6423	4.75	0.1746	0.1007	1089	1164	2297	2.12309	2.54933	0.832804	3.11307	1.82042	4.67242	8.39622	1.55255	1.37475	1.63298	1.81865	1.6212	1.29856
13-010	2	14.6423	4.75	0.1496	0.0852	1118	1165	2361	1.92348	2.55201	0.753712	3.07964	1.72086	4.47549	8.47601	1.58974	1.38542	1.57934	1.70979	1.57468	1.2701
13-011	2	14.6423	4.75	0.1574	0.0918	1000	1049	2111	2.12061	2.3849	0.88918	2.73606	2.02652	4.5055	7.95533	1.36092	1.47879	1.82006	2.02432	1.76277	1.37135
13-012	2	14.6423	4.75	0.1669	0.0926	1092	1191	2313	2.16926	2.70292	0.802563	3.07646	1.97213	4.87218	8.53698	1.8312	1.35055	1.64798	1.93589	1.84035	1.47338
13-013	2	14.6423	4.75	0.1582	0.0906	1112	1135	2246	2.31428	2.1756	1.06374	3.01894	1.83587	4.48988	8.17062	1.53947	1.34391	1.59861	1.83149	1.64256	1.24288
13-014	2	14.6423	4.75	0.1219	0.0722	900	935	1859	1.4765	1.65694	0.891102	2.512	1.54765	3.13345	6.90814	1.36068	1.15804	1.36541	1.53583	1.35033	1.01772
13-016	2	14.6423	4.75	0.2947	0.1752	1357	1456	2823	3.44924	4.08148	0.845096	3.62213	2.51155	7.53072	10.3426	1.90481	1.82241	2.23947	2.50542	2.29628	1.76872
13-017	2	14.6423	4.75	0.408	0.2441	1606	1668	3343	5.15794	5.15722	1.00014	4.29619	3.0123	10.3152	12.2231	2.36786	2.1334	2.63055	2.94565	2.60527	2.09139
13-018	2	14.6423	4.75	0.302	0.1803	1297	1285	2777	3.74329	3.64793	1.02614	3.46998	2.6026	7.39122	10.2007	1.54709	2.03475	2.37748	2.58071	2.14356	1.66521
13-020	2	14.6423	4.75	0.3821	0.226	1510	1555	3081	4.5148	4.94763	0.912519	3.89886	3.14218	9.46243	11.5412	1.86853	2.25241	2.75702	3.12097	2.64055	1.92877
13-021	2	14.6423	4.75	0.2585	0.1659	1395	1406	2850	3.65533	3.98681	0.916856	3.75119	2.58368	7.64213	10.4406	2.1644	1.60509	2.08778	2.5417	2.36004	1.88612
13-022	2	14.6423	4.75	0.1375	0.0749	1071	950	2089	2.4593	1.87091	1.31449	2.37188	2.21323	4.33021	7.81313	1.61578	1.28064	1.6652	2.08194	2.18792	2.01039
13-023	2	14.6423	4.75	0.1434	0.0844	985	967	1990	1.90021	1.63501	1.1622	2.71524	1.6031	3.53522	7.36669	1.39494	1.25216	1.46856	1.5994	1.35286	1.02443
13-024	2	14.6423	4.75	0.1231	0.0692	878	904	1825	1.72115	1.65198	1.04187	2.42321	1.72234	3.37313	6.94209	1.29341	1.21873	1.50072	1.71463	1.5435	1.17707
13-025	2	14.6423	4.75	0.1925	0.1107	1138	1169	2389	2.47486	2.7405	0.90307	3.01764	2.03276	5.21536	8.68874	1.75147	1.5508	1.82204	2.01903	1.90973	1.54419
13-027	2	14.6423	4.75	0.1663	0.1005	1117	1098	2247	2.28043	2.22072	1.02689	3.10223	1.78309	4.50115	8.27305	1.34324	1.38191	1.64467	1.77037	1.47562	1.199
13-028	2	14.6423	4.75	0.1926	0.1151	1195	1407	2735	2.49413	3.55138	0.702298	3.64129	1.95686	6.04551	9.81541	2.68846	1.42703	1.67616	1.90911	1.95	1.6558
13-029	2	14.6423	4.75	0.1375	0.0762	995	1017	2033	1.87827	1.99779	0.940174	2.8153	1.71254	3.87606	7.58672	1.51295	1.14476	1.45191	1.70514	1.54978	1.25533
13-030	2	14.6423	4.75	0.2091	0.1226	1115	1139	2290	2.56429	2.52092	1.0172	2.80907	2.16517	5.08521	8.40926	1.43744	1.63336	1.97952	2.16426	1.93877	1.56165
13-032	2	14.6423	4.75	0.2523	0.1487	1384	1401	2821	3.73101	3.87281	0.963385	3.84168	2.53028	7.60382	10.4273	2.04062	1.5625	1.99422	2.51822	2.30868	1.82862
13-033	2	14.6423	4.75	0.1903	0.1151	1141	1156	2444	2.63474	2.85634	0.922421	3.16785	2.1917	5.49108	9.00746	1.58595	1.57992	1.95526	2.19075	1.88631	1.41956
13-034	2	14.6423	4.75	0.2315	0.1345	1266	1379	2806	3.44491	3.89099	0.885357	3.6251	2.48769	7.3359	10.2266	2.11144	1.72888	2.07346	2.47864	2.32453	1.77359
13-035	2	14.6423	4.75	0.1634	0.0989	1097	1158	2271	2.31458	2.5795	0.8973	2.93427	2.03542	4.89408	8.32373	1.42817	1.49904	1.82545	2.03148	1.81594	1.39277
13-036	2	14.6423	4.75	0.2045	0.123	1275	1316	2619	3.17577	3.23019	0.983154	3.64354	2.21548	6.40596	9.70545	1.94301	1.41242	1.86476	2.20352	2.0196	1.53846
13-037	2	14.6423	4.75	0.2845	0.1704	1504	1492	3072	4.52728	3.78362	1.19655	4.33186	2.42192	8.3109	11.1974	2.34267	1.64929	2.03615	2.4009	2.1335	1.63496
13-038	2	14.6423	4.75	0.2065	0.1239	1242	1325	2604	2.82147	3.29973	0.855059	3.33966	2.31823	6.1212	9.4581	2.17798	1.53852	1.87208	2.18624	2.24255	1.78042
13-039	2	14.6423	4.75	0.3101	0.1824	1415	1396	3002	4.37489	4.01055	1.09084	3.70418	2.72837	8.38544	10.8558	1.9559	2.10225	2.5153	2.71968	2.4597	1.90106
13-040	2	14.6423	4.75	0.2101	0.1254	1135	1123	2341	2.67515	2.67407	1.0004	2.95254	2.23985	5.34921	8.66867	1.75119	1.57975	1.89121	2.21137	2.01902	1.55951
13-041	2	14.6423	4.75	0.1367	0.0748	1103	1108	2253	2.24223	2.40762	0.931306	3.03679	1.91373	4.64985	8.27963	1.76635	1.23926	1.56035	1.89349	1.80603	1.44358
13-042	2	14.6423	4.75	0.2599	0.1558	1439	1460	2945	3.76404	3.89622	0.966075	4.03869	2.38951	7.66026	10.7074	2.40241	1.66107	1.98755	2.32693	2.14058	1.60575
13-043	2	14.6423	4.75	0.2399	0.1702	1454	1451	2908	4.01286	4.03521	0.994459	4.06617	2.63666	8.04807	10.8136	2.66052	1.42528	1.88344	2.50013	2.46704	1.96599
13-044	2	14.6423	4.75	0.2002	0.1222	1151	1185	2415	2.85219	2.93683	0.97118	3.10952	2.33895	5.78902	8.97384	1.76212	1.56425	1.97323	2.31372	2.12411	1.60037
13-045	2	14.6423	4.75	0.1583	0.0915	1210	1125	2375	2.65852	2.37388	1.11991	3.1641	1.92181	5.03239	8.6842	1.74805	1.32608	1.64452	1.91574	1.79584	1.48104
13-046	2	14.6423	4.75	0.1564	0.1	1126	1045	2182	2.42229	2.02706	1.19498	2.90974	1.84687	4.44935	8.0895	1.79181	1.36437	1.62852	1.83163	1.71402	1.35235
13-047	2	14.6423	4.75	0.1504	0.0842	1075	1106	2203	2.23407	2.48448	0.89921	3.05642	1.9914	4.71855	8.29732	1.66043	1.24985	1.61191	1.98071	1.73554	1.34239
13-048	2	14.6423	4.75	0.1123	0.0714	1017	981	2044	2.07864	1.93102	1.07645	2.78157	1.84067	4.00966	7.63586	1.66458	1.08648	1.47141	1.81741	1.73666	1.35538
13-049	2	14.6423	4.75	0.1607	0.0933	988	1022	2058	1.94741	2.05913	0.945743	2.72457	1.79925	4.00655	7.65577	1.52552	1.3413	1.57637	1.78056	1.61975	1.24483
13-050	2	14.6423	4.75	0.2194	0.1317	1336	1306	2684	3.21642	3.36947	0.954576	3.64697	2.21871	6.58589	9.85005	2.36257	1.55586	1.84923	2.15448	2.11308	1.69822
13-051	2	14.6423	4.75	0.3112	0.1845	1425	1450	2928	4.24898	3.88948	1.09243	3.61617	2.88877	8.13846	10.8925	1.86415	1.77799	2.13215	2.88162	2.69621	2.0119
13-052	2	14.6423	4.75	0.2433	0.1436	1350	1422	2843	3.65989	3.91373	0.935141	3.75826	2.50654	7.57361	10.3943	2.04486	1.59071	2.03812	2.47899	2.31422	1.93632
13-053	2	14.6423	4.75	0.1897	0.1117	1201	1233	2458	2.72383	2.53407	1.07489	3.18275	2.05103	5.2579	8.96347	1.80287	1.44361	1.74771	2.01991	1.8612	1.45469
13-054	2	14.6423	4.75	0.2395	0.1413	1270	1350	2624	2.87001	3.44932	0.832053	3.40953	2.33487	6.31933	9.55234	2.03239	1.55927	1.95615	2.3079	2.16546	1.66319
13-055	2	14.6423	4.75	0.2598	0.1498	1259	1285	2624	3.15163	3.33944	0.943762	3.43663	2.39789	6.49107	9.6898	1.99284	1.58935	1.96029	2.35292	2.14891	1.64852
13-056	2	14.6423	4.75	0.3059	0.1849	1404	1413	2832	3.81207	4.16405	0.915471	3.70468	2.72242	7.97612	10.4982	2.1412	1.76479	2.25064	2.65242	2.50549	1.94077
13-057	2	14.6423	4.75	0.1431	0.0842	955	1099	2068	1.8021	2.57737	0.6992	2.64709	2.05893	4.37947	7.83598	1.5807	1.24309	1.62897	2.01101	1.97055	1.63875
13-058	2	14.6423	4.75	0.2458	0.1398	1117	1180	2352	2.49942	2.92804	0.853617	3.07136	2.18225	5.42746	8.81899	1.72329	1.61956	1.92786	2.16324	1.88069	1.37208
13-060	2	14.6423	4.75	0.4382	0.27	1471	1486	3249	5.57331	5.31246	1.0491	4.18295	3.34386	10.8858	12.1727	2.22685	2.1332	2.78157	3.31676	2.90762	2.17212
13-061	2	14.6423	4.75	0.2386	0.1493	1238	1369	2615	2.95717	3.43366	0.861228	3.40836	2.34425	6.39082	9.66597	1.87476	1.64713	2.00805	2.3263	2.1016	1.58336
13-062	2	14.6423	4.75	0.2601	0.1561	1287	1342	2636	3.33377	3.59553	0.927197	3.34368	2.57139	6.9293	9.84159	1.71351	1.97047	2.29731	2.57137	2.14262	1.55825
13-063	2	14.6423	4.75	0.2129	0.1244	1227	1245	2499	2.86175	3.03539	0.942796	3.32348	2.21462	5.89715	9.19177	1.83584	1.51607	1.85644	2.19395	2.0252	1.6085
13-064	2	14.6423	4.75	0.1961	0.1132	1288	1228	2591	3.28555	2.96506	1.10809	3.53568	2.24935	6.25061	9.56581	1.93931	1.39031	1.7747	2.20996	2.0797	1.67939
13-065	2	14.6423	4.75	0.2612	0.1543	1289	1319	2754	3.53573	3.77866	0.93571	3.42289	2.6646	7.31438	10.0855	1.74213	1.8599	2.32176	2.65859	2.35892	1.8931
13-067	2	14.6423	4.75	0.1838	0.1104	1246	1293	2542	2.66452	3.18342	0.837001	3.47826	2.14464	5.84794	9.32709	2.03629	1.35164	1.69832	2.09698	1.93135	1.49766
13-068	2	14.6423	4.75	0.1472	0.0863	1071	1034	2155	2.23304	2.0996	1.06355	2.81542	1.91981	4.33264	7.98115	1.52843	1.30899	1.6511	1.90278	1.71254	1.3822
13-069	2	14.6423	4.75	0.1418	0.081	1002	1036	2065	1.95171	1.95452	0.998565	2.69445	1.76568	3.90623	7.59341	1.38109	1.30523	1.55769	1.75781	1.56263	1.23884
13-070	2	14.6423	4.75	0.1495	0.085	1081	1102	2191	2.145	2.29799	0.933423	2.98655	1.85506	4.44299	8.17782	1.98294	1.26484	1.59233	1.77801	1.74335	1.34194
13-071	2	14.6423	4.75	0.1509	0.0841	1106	1053	2213	2.42571	2.04382	1.18685	2.99355	1.8658	4.46953	8.15297	1.64108	1.26759	1.60039	1.8471	1.70995	1.35922
13-072	2	14.6423	4.75	0.2047	0.1211	1282	1348	2682	2.8185	3.30418	0.85301	3.54735	2.1149	6.12269	9.70025	2.11061	1.44887	1.75726	2.0576	2.0174	1.70505
13-073	2	14.6423	4.75	0.1396	0.0832	947	1025	2081	1.9108	2.50389	0.76313	2.73299	2.03917	4.41469	7.8844	1.27228	1.48993	1.80124	2.02717	1.68278	1.21688
13-074	2	14.6423	4.75	0.1535	0.0918	1119	1018	2250	2.33197	2.02799	1.1499	3.01189	1.80829	4.35996	8.23257	1.80699	1.28619	1.5203	1.77798	1.63903	1.2833
13-075	2	14.6423	4.75	0.2186	0.1166	1226	1233	2474	2.25032	2.66686	0.843808	3.35611	1.81541	4.91719	8.84013	1.84499	1.28435	1.53411	1.78807	1.68458	1.36521
13-076	2	14.6423	4.75	0.1134	0.0679	957	973	1956	1.74882	1.58544	1.10305	2.68513	1.5117	3.33426	7.2286	1.22022	1.19913	1.4099	1.49627	1.29914	0.943042
13-077	2	14.6423	4.75	0.0823	0.0493	921	830	1799	1.57763	1.35488	1.16441	2.42625	1.46523	2.93252	6.69635	1.54459	0.983508	1.22049	1.45638	1.41024	1.19875
13-078	2	14.6423	4.75	0.2657	0.1568	1325	1331	2680	3.6198	3.7397	0.967937	3.37671	2.72407	7.3595	10.0338	1.90288	1.74743	2.23868	2.67924	2.53343	1.99016
13-079	2	14.6423	4.75	0.2777	0.1607	1366	1414	2783	3.34738	4.01362	0.834007	3.58782	2.46653	7.361	10.2317	1.77039	1.88588	2.20607	2.46019	2.22372	1.7037
13-080	2	14.6423	4.75	0.2345	0.1378	1427	1410	2865	3.91774	3.68794	1.06231	3.82624	2.52998	7.60568	10.4437	2.31582	1.42953	2.0181	2.43115	2.45118	2.00139
13-081	2	14.6423	4.75	0.2428	0.1439	1250	1167	2472	3.13229	2.75524	1.13685	3.25128	2.24813	5.88753	9.13095	1.74395	1.60499	1.96359	2.24238	1.96989	1.53739
13-082	2	14.6423	4.75	0.211	0.1254	1270	1297	2580	2.96874	2.90861	1.02067	3.46494	2.10536	5.87736	9.46263	2.1016	1.41668	1.73409	2.05743	1.96144	1.6172
13-083	2	14.6423	4.75	0.3012	0.1793	1431	1414	2852	3.75292	4.01557	0.934593	3.53023	2.66113	7.76849	10.4019	1.9788	1.95406	2.3551	2.64733	2.45699	1.93182
13-084	2	14.6423	4.75	0.3407	0.1877	1373	1422	2842	3.60969	4.0423	0.89298	3.68543	2.60164	7.65199	10.6025	2.04788	1.94373	2.3169	2.57374	2.20804	1.48088
13-085	2	14.6423	4.75	0.3568	0.2127	1629	1634	3278	4.37608	5.01402	0.872768	4.43082	2.60468	9.3901	11.8324	2.50141	1.84125	2.23159	2.5986	2.34176	1.89468
13-086	2	14.6423	4.75	0.1781	0.1214	1199	1254	2475	2.49406	2.88171	0.865481	3.3829	2.03269	5.37577	9.0449	2.19547	1.27264	1.62362	1.9735	1.94534	1.54491
13-088	2	14.6423	4.75	0.2974	0.1729	1486	1468	2971	3.93722	3.99206	0.986262	4.0232	2.49359	7.92928	10.8803	2.30409	1.66939	2.00267	2.4337	2.32892	1.84389
13-089	2	14.6423	4.75	0.1745	0.1006	1170	1161	2406	2.37534	2.85716	0.831364	3.03939	2.0267	5.2325	8.81758	1.25912	1.59026	1.88609	1.98535	1.88541	1.57652
13-090	2	14.6423	4.75	0.1867	0.0902	1045	1067	2175	1.92551	2.25394	0.854285	2.89652	1.75711	4.17945	7.90541	1.68946	1.30916	1.57914	1.74115	1.59214	1.24227
13-091	2	14.6423	4.75	0.2027	0.1206	1203	1241	2529	2.84928	3.1628	0.900872	3.52365	2.18848	6.01208	9.39351	1.88845	1.47394	1.82324	2.17117	1.89634	1.48648
13-092	2	14.6423	4.75	0.2442	0.1469	1344	1348	2717	3.39071	3.60235	0.941251	3.49065	2.45387	6.99306	9.96606	1.93177	1.76797	2.09731	2.42989	2.24973	1.78086
13-093	2	14.6423	4.75	0.147	0.0847	1117	1051	2170	2.48671	2.15829	1.15217	2.69595	2.17167	4.645	8.08963	1.66814	1.35726	1.66845	2.06847	2.07187	1.69752
13-094	2	14.6423	4.75	0.1768	0.1052	1252	1244	2525	2.90902	3.01718	0.96415	3.49069	2.26024	5.9262	9.35233	2.02532	1.39498	1.76058	2.20244	1.94062	1.39209
13-095	2	14.6423	4.75	0.1726	0.1027	1190	1099	2297	2.80227	2.03226	1.37889	3.17653	1.94255	4.83453	8.50769	1.7425	1.32857	1.65927	1.93587	1.68731	1.21616
13-096	2	14.6423	4.75	0.2977	0.1726	1329	1334	2761	3.74852	3.84422	0.975103	3.52955	2.73925	7.59274	10.3541	1.8796	1.90397	2.31544	2.72337	2.29621	1.81005
13-097	2	14.6423	4.75	0.1986	0.1118	1150	1057	2205	2.58284	2.19939	1.17435	2.80867	2.14031	4.78222	8.27382	1.28998	1.53341	1.9224	2.1286	1.78923	1.35443
13-098	2	14.6423	4.75	0.2185	0.1264	1264	1172	2520	3.20875	2.22647	1.44119	3.38252	1.93311	5.43522	9.11357	1.65157	1.45482	1.74456	1.93078	1.73685	1.33039
13-099	2	14.6423	4.75	0.1238	0.068	936	990	1959	1.54987	1.93006	0.803014	2.64889	1.62404	3.47993	7.26271	1.39966	1.15999	1.37696	1.61614	1.45834	1.15272
13-100	2	14.6423	4.75	0.181	0.1059	1050	1101	2162	2.14522	2.43035	0.882677	2.76262	2.04255	4.57557	8.05129	1.452	1.51821	1.80727	2.03977	1.75083	1.36376
13-102	2	14.6423	4.75	0.117	0.065	1072	1016	2107	2.01891	1.91061	1.05668	2.74796	1.73323	3.92952	7.643	1.45262	1.30453	1.54939	1.72558	1.55978	1.25225
13-103	2	14.6423	4.75	0.116	0.0656	819	890	1754	1.3992	1.56084	0.896438	2.28011	1.60894	2.96004	6.59495	1.17472	1.17112	1.41432	1.60851	1.4405	1.07067
13-104	2	14.6423	4.75	0.2226	0.1308	1156	1139	2309	2.54567	2.55369	0.996862	2.9395	2.09545	5.09936	8.61773	1.3232	1.6699	1.94831	2.08329	1.81653	1.38439
13-105	2	14.6423	4.75	0.197	0.1141	1093	1104	2284	2.51188	2.51275	0.999653	2.99378	2.05677	5.02464	8.47199	1.43975	1.56636	1.84032	2.04731	1.77059	1.42016
13-106	2	14.6423	4.75	0.1054	0.0573	940	870	1946	2.02651	1.57536	1.28638	2.68866	1.70663	3.60186	7.27886	1.5398	1.08901	1.42664	1.6913	1.55604	1.22825
13-107	2	14.6423	4.75	0.3152	0.1889	1587	1562	3147	4.34028	4.76893	0.910115	4.14462	2.61745	9.10921	11.4898	2.6904	2.02252	2.40177	2.5476	2.45727	1.84229
13-108	2	14.6423	4.75	0.2283	0.1321	1134	1242	2542	3.11541	3.09288	1.00728	3.19531	2.36882	6.2083	9.35999	1.8423	1.74398	2.08095	2.33519	2.14801	1.66598
13-109	2	14.6423	4.75	0.191	0.1113	1189	1222	2542	3.37657	2.69108	1.25473	3.46936	2.19903	6.06765	9.35287	2.15679	1.46272	1.86351	2.17554	2.02608	1.54122
13-110	2	14.6423	4.75	0.1768	0.1077	1197	1210	2479	2.85008	2.87976	0.989694	3.33791	2.1614	5.72984	9.14329	1.86164	1.39296	1.74107	2.13291	1.99837	1.58095
13-111	2	14.6423	4.75	0.1404	0.0814	1177	1161	2353	2.525	2.59956	0.971318	3.14981	2.08694	5.12457	8.6453	2.12616	1.28273	1.61599	1.96417	2.04976	1.62694
13-112	2	14.6423	4.75	0.1368	0.0812	1088	1054	2157	2.17182	2.01109	1.07993	2.80864	1.82048	4.18291	7.8783	1.3132	1.32951	1.67301	1.80529	1.7166	1.33912
13-113	2	14.6423	4.75	0.2352	0.1409	1339	1247	2712	3.48983	3.27897	1.06431	3.45719	2.40046	6.7688	9.89788	1.97065	1.52037	1.95814	2.37797	2.28063	2.00971
13-114	2	14.6423	4.75	0.2091	0.124	1192	1259	2481	2.59875	3.07686	0.844612	3.32098	2.10225	5.67561	9.08669	1.74063	1.46961	1.80684	2.09031	1.89492	1.50521
13-115	2	14.6423	4.75	0.2061	0.1234	1238	1319	2634	2.68631	3.53076	0.760831	3.53001	2.15877	6.21707	9.61781	2.12832	1.64372	1.92471	2.11761	1.8893	1.44926
13-116	2	14.6423	4.75	0.1738	0.1026	1256	1162	2438	3.15488	2.36528	1.33383	3.28138	2.11365	5.52017	8.97496	1.752	1.51494	1.84145	2.09711	1.82126	1.33995
13-117	2	14.6423	4.75	0.1865	0.1142	1207	1222	2458	2.60859	2.72879	0.95595	3.23295	2.01111	5.33739	8.88862	1.45862	1.47688	1.82904	2.00009	1.74422	1.4419
13-118	2	14.6423	4.75	0.1417	0.0805	1020	1093	2136	1.82832	2.31253	0.790616	2.80893	1.81433	4.14085	7.8514	1.73009	1.27653	1.53628	1.7668	1.72251	1.34462
13-119	2	14.6423	4.75	0.3167	0.1884	1440	1494	3008	4.19367	4.05966	1.03301	4.0019	2.53495	8.25332	10.9357	2.20086	1.84363	2.20148	2.52272	2.27097	1.75823
13-120	2	14.6423	4.75	0.3204	0.1931	1444	1531	3145	3.92508	4.73191	0.829493	4.08905	2.56011	8.65699	11.2855	2.43556	1.87664	2.15543	2.50536	2.36811	1.90322
14-001	2	15.2789	5.14	0.2654	0.1619	1329	1276	2646	3.58058	3.18293	1.12493	3.58348	2.39477	6.76351	9.79985	1.62753	1.77527	2.16518	2.38184	1.93094	1.4063
14-002	2	15.2789	5.14	0.2327	0.1398	1342	1246	2641	3.93075	3.36185	1.16922	3.61011	2.62508	7.2926	10.0267	1.7803	1.73954	2.22927	2.61929	2.20416	1.60431
14-003	2	15.2789	5.14	0.268	0.1643	1441	1502	3139	4.92186	5.01112	0.982188	4.11488	3.09962	9.93298	11.6071	2.14568	2.07472	2.65041	3.09066	2.67738	1.9501
14-004	2	15.2789	5.14	0.2157	0.1314	1314	1223	2546	3.40782	3.09072	1.1026	3.42986	2.42033	6.49854	9.50302	1.64379	1.67094	2.11449	2.41743	2.01321	1.49611
14-005	2	15.2789	5.14	0.3101	0.1933	1522	1541	3086	4.82141	4.98462	0.967258	4.08242	3.05729	9.80603	11.5072	1.98327	2.00881	2.66887	3.05444	2.63466	2.01563
14-006	2	15.2789	5.14	0.2378	0.148	1292	1206	2666	3.76143	3.46274	1.08626	3.4468	2.68179	7.22417	9.92945	1.98919	1.71295	2.18395	2.64604	2.42432	1.87514
14-009	2	15.2789	5.14	0.2382	0.1463	1301	1367	2700	3.52288	3.89214	0.905126	3.45338	2.77955	7.41502	10.1051	1.78565	1.77403	2.35259	2.77277	2.36442	1.80246
14-010	2	15.2789	5.14	0.3498	0.2164	1554	1523	3090	5.15197	5.27789	0.976142	4.05662	3.40314	10.4299	11.8335	1.93715	2.32979	2.94756	3.39641	2.71323	1.78719
14-011	2	15.2789	5.14	0.3369	0.2061	1410	1360	2818	4.21646	3.86184	1.09183	3.74139	2.78666	8.0783	10.5625	1.8753	1.90727	2.38525	2.78603	2.32257	1.65434
14-012	2	15.2789	5.14	0.2685	0.1672	1348	1354	2761	3.89931	4.25378	0.91667	3.5543	3.02629	8.15308	10.4512	1.99025	1.9273	2.52852	3.01029	2.55515	1.7615
14-013	2	15.2789	5.14	0.2748	0.1684	1432	1409	2890	4.6141	4.10912	1.12289	3.81728	2.9305	8.72322	10.843	1.7895	2.08755	2.60985	2.90943	2.42837	1.74179
14-014	2	15.2789	5.14	0.335	0.2018	1558	1586	3190	5.50616	5.38132	1.0232	4.23346	3.37722	10.8875	12.0867	2.37065	2.03637	2.61666	3.37179	2.91302	2.22745
14-015	2	15.2789	5.14	0.2766	0.1694	1318	1279	2696	3.96244	3.73081	1.06209	3.6427	2.79968	7.69325	10.2604	1.80264	1.75981	2.31236	2.79576	2.24221	1.61515
14-016	2	15.2789	5.14	0.3251	0.2001	1452	1474	2986	4.43939	4.50432	0.985585	4.06245	2.80517	8.94371	11.1167	2.13234	1.92426	2.43366	2.79422	2.4184	1.79103
14-018	2	15.2789	5.14	0.366	0.2268	1399	1466	3108	5.06574	4.67052	1.08462	4.06795	3.0397	9.73626	11.5195	1.75395	2.2519	2.78516	2.99717	2.43509	1.77556
14-019	2	15.2789	5.14	0.2732	0.169	1376	1355	2737	3.72894	3.85416	0.96751	3.53971	2.69901	7.5831	10.1612	1.73741	1.82251	2.29866	2.69489	2.35993	1.79189
14-020	2	15.2789	5.14	0.3159	0.1943	1504	1465	2974	4.58454	4.47985	1.02337	4.00255	2.97567	9.06439	11.1679	2.28807	1.79505	2.32599	2.93081	2.6197	1.87633
14-021	2	15.2789	5.14	0.2869	0.1748	1356	1234	2793	4.22511	3.81219	1.10831	3.68188	2.78992	8.0373	10.4633	2.09923	1.78779	2.33586	2.75989	2.50705	1.80955
14-023	2	15.2789	5.14	0.2071	0.1252	1276	1298	2680	3.45425	3.97139	0.869785	3.56519	2.73599	7.42564	10.1478	2.09136	1.57535	2.12745	2.70251	2.47631	1.80756
14-024	2	15.2789	5.14	0.2765	0.1693	1310	1264	2680	3.72638	3.61081	1.03201	3.70679	2.59502	7.33719	10.1113	1.9288	1.7202	2.19971	2.579	2.16488	1.54099
14-025	2	15.2789	5.14	0.3102	0.1937	1413	1459	3059	4.81049	5.15353	0.933436	3.93643	3.30994	9.96403	11.5425	1.94334	2.10091	2.83026	3.3065	2.78108	1.9242
14-026	2	15.2789	5.14	0.1994	0.1201	1204	1290	2530	3.23051	3.38349	0.954789	3.37146	2.53617	6.614	9.49564	1.90408	1.52223	2.10201	2.52636	2.32567	1.81006
14-027	2	15.2789	5.14	0.1944	0.1171	1156	1223	2389	2.6516	3.01095	0.880652	3.29145	2.24133	5.66256	8.91815	1.6938	1.36842	1.84825	2.23752	1.9677	1.42673
14-028	2	15.2789	5.14	0.2363	0.146	1244	1351	2707	3.39527	3.93503	0.862833	3.57791	2.62266	7.3303	10.0446	1.88375	1.67975	2.18708	2.61606	2.36082	1.84595
14-029	2	15.2789	5.14	0.2303	0.1357	1307	1296	2664	3.79308	3.6512	1.03886	3.64096	2.72426	7.44428	10.0899	1.84632	1.80608	2.37705	2.71535	2.16039	1.48902
14-030	2	15.2789	5.14	0.2474	0.152	1265	1318	2648	3.34807	3.60286	0.929283	3.39877	2.54605	6.95093	9.77257	1.88557	1.8618	2.24595	2.5401	2.20942	1.62517
14-031	2	15.2789	5.14	0.2494	0.1498	1336	1279	2635	3.40019	3.20079	1.0623	3.59512	2.34687	6.60098	9.74472	2.0841	1.5783	1.95174	2.32857	2.05918	1.54992
14-032	2	15.2789	5.14	0.2173	0.132	1307	1175	2577	3.57186	3.16345	1.1291	3.61046	2.55516	6.73531	9.77177	1.95201	1.42457	2.01492	2.53404	2.14201	1.49316
14-033	2	15.2789	5.14	0.2438	0.1495	1329	1299	2648	3.58274	3.50807	1.02129	3.51843	2.56481	7.09081	9.88018	1.94213	1.71773	2.19508	2.54355	2.24555	1.68048
14-034	2	15.2789	5.14	0.2492	0.1549	1256	1262	2566	3.17644	3.33142	0.953478	3.52358	2.41591	6.50786	9.71166	1.91605	1.47053	1.91962	2.40154	2.14345	1.60632
14-036	2	15.2789	5.14	0.2334	0.1413	1380	1248	2662	3.87784	3.30807	1.17224	3.1936	2.73637	7.18591	9.91245	1.61644	2.10008	2.448	2.7297	2.36458	1.7617
14-037	2	15.2789	5.14	0.2008	0.1242	1183	1094	2414	3.09772	2.79362	1.10885	3.27387	2.36035	5.89135	9.11313	1.78694	1.51638	1.89036	2.32448	2.00388	1.55576
14-038	2	15.2789	5.14	0.287	0.1787	1363	1380	2795	3.91008	4.08512	0.957152	3.70218	2.80962	7.9952	10.4602	1.88844	1.7314	2.28851	2.79959	2.50203	1.88642
14-039	2	15.2789	5.14	0.2359	0.142	1324	1306	2670	3.62252	3.88328	0.932852	3.47932	2.81164	7.5058	10.1052	1.92363	1.80563	2.28802	2.78079	2.45879	1.75364
14-040	2	15.2789	5.14	0.2852	0.178	1447	1472	2982	4.45506	4.71024	0.945824	3.71688	3.08201	9.1653	11.1272	1.83107	2.1438	2.70335	3.07903	2.68799	2.11725
14-041	2	15.2789	5.14	0.2328	0.1417	1265	1218	2524	3.24032	2.95127	1.09794	3.40556	2.28727	6.1916	9.31499	1.41189	1.65215	2.08863	2.26778	1.96291	1.44805
14-042	2	15.2789	5.14	0.2008	0.1246	1298	1209	2569	3.61835	3.1821	1.1371	3.70261	2.53337	6.80045	9.78473	2.03247	1.29979	1.93358	2.50944	2.21452	1.56211
14-043	2	15.2789	5.14	0.2303	0.1392	1247	1236	2591	3.1245	3.18095	0.982254	3.52626	2.25909	6.30544	9.50736	1.76918	1.53877	1.94082	2.25581	1.95585	1.48605
14-044	2	15.2789	5.14	0.2122	0.1297	1148	1267	2471	2.93524	3.43542	0.854405	3.46914	2.4676	6.37066	9.41664	1.82586	1.35607	1.91287	2.45752	2.12505	1.62967
14-045	2	15.2789	5.14	0.2475	0.1468	1345	1325	2683	3.67484	3.64002	1.00957	3.42342	2.68414	7.31486	10.043	1.66054	1.89029	2.31977	2.68098	2.23233	1.7116
14-046	2	15.2789	5.14	0.1722	0.1059	1185	1187	2424	2.6954	2.90388	0.928207	3.49123	2.08518	5.59928	9.04546	1.90629	1.2639	1.75483	2.06722	1.84645	1.42398
14-047	2	15.2789	5.14	0.1672	0.097	1162	1186	2369	2.67111	2.74324	0.973708	3.23301	2.13142	5.41435	8.78742	1.7639	1.35943	1.82568	2.12241	1.89797	1.45565
14-048	2	15.2789	5.14	0.1773	0.1102	1122	1143	2296	2.582	2.96949	0.869511	3.22392	2.29898	5.55149	8.8364	1.75658	1.3055	1.82559	2.27722	1.99603	1.42087
14-049	2	15.2789	5.14	0.1741	0.1082	1117	1140	2311	2.68197	2.62898	1.02016	3.17982	2.16182	5.31096	8.63175	1.46374	1.34662	1.8721	2.15783	1.8355	1.41721
14-050	2	15.2789	5.14	0.2309	0.1397	1137	1186	2462	2.89561	2.98081	0.971415	3.30781	2.24766	5.87642	9.14511	1.61144	1.6184	1.99973	2.24088	1.87059	1.37088
14-051	2	15.2789	5.14	0.224	0.1363	1358	1353	2778	3.01174	3.80631	0.791251	4.00284	2.20943	6.81805	10.1643	2.43085	1.3503	1.75341	2.13482	2.04481	1.61277
14-052	2	15.2789	5.14	0.1999	0.1179	1121	1116	2310	2.94987	2.67169	1.10412	3.18619	2.34385	5.62156	8.80739	1.38358	1.51356	2.07828	2.31579	1.84267	1.33547
14-053	2	15.2789	5.14	0.2186	0.1356	1184	1227	2453	2.7872	3.15277	0.884049	3.29612	2.29327	5.93997	9.11023	1.77549	1.55029	1.93066	2.28424	2.03252	1.52265
14-054	2	15.2789	5.14	0.1771	0.1089	1168	1116	2320	2.70409	2.62356	1.03069	3.22395	2.11937	5.32765	8.69176	1.64385	1.34743	1.8039	2.11469	1.89728	1.44449
14-055	2	15.2789	5.14	0.2104	0.131	1279	1329	2615	3.34527	3.08649	1.08384	3.55214	2.26692	6.43176	9.63504	1.81411	1.55262	2.012	2.26377	2.02298	1.54243
14-056	2	15.2789	5.14	0.2247	0.1373	1228	1203	2494	3.19472	3.10124	1.03014	3.41154	2.39533	6.29596	9.36513	1.70251	1.63851	2.06025	2.39508	1.96489	1.37335
14-057	2	15.2789	5.14	0.23	0.1375	1250	1300	2596	3.40987	3.40864	1.00036	3.39111	2.54627	6.81852	9.70461	1.87358	1.70539	2.14602	2.5373	2.24246	1.64488
14-058	2	15.2789	5.14	0.1984	0.1205	1160	1249	2476	2.81699	3.36731	0.836572	3.48167	2.36508	6.1843	9.33375	1.59243	1.60616	2.09678	2.34604	1.86413	1.31269
14-059	2	15.2789	5.14	0.1942	0.1196	1002	967	2283	2.63347	2.74146	0.960608	3.08921	2.17637	5.37492	8.70032	1.38003	1.58259	1.99068	2.15093	1.86278	1.42937
14-060	2	15.2789	5.14	0.2198	0.1322	1281	1295	2595	3.29106	3.46155	0.950748	3.58924	2.44111	6.75261	9.74708	1.83477	1.60505	2.09722	2.42869	2.09038	1.50726
14-061	2	15.2789	5.14	0.2201	0.1373	1222	1234	2523	3.02908	3.47321	0.872127	3.3378	2.46378	6.50229	9.53185	1.96333	1.50928	2.005	2.45143	2.27601	1.75308
14-062	2	15.2789	5.14	0.2512	0.1543	1585	1322	2916	5.04706	3.5551	1.41967	3.44994	3.04134	8.60216	10.7018	1.89874	2.07064	2.62271	3.03167	2.75422	2.30446
14-063	2	15.2789	5.14	0.2212	0.1363	1229	1165	2559	3.56137	3.16125	1.12657	3.38337	2.53505	6.72262	9.60224	1.66077	1.73013	2.15022	2.5314	2.16541	1.61226
14-064	2	15.2789	5.14	0.1619	0.1003	1087	1140	2314	2.58223	3.00169	0.860259	3.10415	2.35285	5.58391	8.75748	1.6162	1.48696	1.90877	2.34943	2.02742	1.4375
14-065	2	15.2789	5.14	0.2068	0.1246	1174	1206	2533	3.08763	3.15727	0.977944	3.42458	2.35244	6.2449	9.40858	2.10783	1.38414	1.91095	2.32794	2.16652	1.66076
14-066	2	15.2789	5.14	0.1881	0.1106	1151	1196	2378	2.91123	3.17345	0.917371	3.26292	2.49657	6.08467	9.08542	1.49744	1.5401	2.12743	2.48744	2.04153	1.42161
14-068	2	15.2789	5.14	0.1816	0.1154	1225	1203	2457	3.00584	3.06081	0.98204	2.95066	2.53213	6.06665	9.07597	1.53722	1.85003	2.26668	2.52772	2.22122	1.68021
14-069	2	15.2789	5.14	0.1688	0.1002	1152	1113	2310	2.89766	2.55333	1.13486	3.27264	2.29331	5.45099	8.81893	1.817	1.23353	1.72183	2.26004	1.97931	1.3613
14-070	2	15.2789	5.14	0.2333	0.1406	1253	1163	2588	3.53452	3.06309	1.1539	3.4627	2.36941	6.59761	9.63395	1.83369	1.78015	2.16668	2.36576	2.02429	1.45623
14-071	2	15.2789	5.14	0.1943	0.1188	1142	1216	2422	2.76847	3.06084	0.904478	3.2868	2.26822	5.82931	9.0252	1.68106	1.50621	1.96591	2.26125	1.98475	1.43861
14-072	2	15.2789	5.14	0.2291	0.1371	1206	1261	2538	2.80493	3.39746	0.825596	3.4955	2.25842	6.20239	9.42202	1.75902	1.58034	1.96568	2.2555	1.9188	1.44507
14-074	2	15.2789	5.14	0.2146	0.1339	1193	1168	2368	2.76735	2.70299	1.02381	3.26886	2.14032	5.47034	8.8601	1.5904	1.55658	1.89812	2.13627	1.74246	1.22348
14-076	2	15.2789	5.14	0.1874	0.1136	1203	1179	2412	2.96517	2.82631	1.04913	3.39239	2.23964	5.79149	9.03283	1.7394	1.40095	1.8977	2.23956	1.89516	1.40468
14-077	2	15.2789	5.14	0.2014	0.1252	1153	1162	2349	2.72336	2.96986	0.916997	3.25908	2.30646	5.69322	8.91056	1.59331	1.34961	1.91979	2.29899	1.95784	1.46367
14-078	2	15.2789	5.14	0.2209	0.1336	1165	1224	2459	2.89306	3.33277	0.868066	3.26986	2.46039	6.22583	9.26486	1.5761	1.7645	2.18029	2.4544	1.9493	1.39575
14-079	2	15.2789	5.14	0.2029	0.1247	1178	1213	2461	3.10634	3.27387	0.948829	3.13258	2.60855	6.38022	9.3251	1.64616	1.66287	2.13536	2.59846	2.25114	1.74961
14-081	2	15.2789	5.14	0.1998	0.1197	1274	1279	2553	3.09972	2.9612	1.04678	3.59585	2.14081	6.06091	9.39725	2.08665	1.3893	1.84607	2.09786	1.94831	1.49233
14-082	2	15.2789	5.14	0.2311	0.1382	1243	1152	2511	3.28581	2.84883	1.15339	3.49777	2.261	6.13464	9.38322	1.97014	1.42974	1.81574	2.22402	2.04397	1.59977
14-083	2	15.2789	5.14	0.1817	0.1106	1199	1252	2520	3.25198	3.33525	0.975034	3.04782	2.69455	6.58722	9.40537	1.619	1.9534	2.46054	2.69088	2.37414	1.68329
14-084	2	15.2789	5.14	0.1934	0.1157	1201	1298	2534	2.72914	3.35777	0.812784	3.53805	2.19193	6.08691	9.37421	1.92385	1.50082	1.85792	2.18208	1.93397	1.43684
14-085	2	15.2789	5.14	0.1633	0.1013	1144	1231	2408	2.51521	3.15428	0.797396	3.37377	2.17936	5.66949	9.00542	1.79143	1.32396	1.83288	2.17634	1.95396	1.44773
14-086	2	15.2789	5.14	0.1589	0.0982	1117	1129	2345	2.60958	2.52843	1.0321	3.3048	1.98769	5.13801	8.67398	1.55743	1.34112	1.7686	1.98644	1.6977	1.26186
14-087	2	15.2789	5.14	0.1672	0.1019	1256	1214	2488	2.61472	2.97669	0.878399	3.44832	2.07316	5.59141	9.14555	2.08735	1.38661	1.65368	2.02836	1.87837	1.4282
14-088	2	15.2789	5.14	0.1671	0.1031	1090	1154	2300	2.43663	2.79931	0.87044	3.19415	2.13149	5.23594	8.61278	1.54782	1.31365	1.79684	2.12756	1.81411	1.40738
14-089	2	15.2789	5.14	0.1907	0.1216	1260	1209	2477	3.31376	2.87527	1.1525	3.36874	2.38942	6.18903	9.28724	1.95081	1.48801	1.9014	2.35225	2.16645	1.54007
14-090	2	15.2789	5.14	0.1782	0.1072	1134	1039	2283	2.83299	2.43885	1.16161	3.11471	2.20298	5.27184	8.58448	1.78687	1.46124	1.81198	2.17264	1.94208	1.42425
14-091	2	15.2789	5.14	0.1577	0.0951	1041	1156	2263	2.31683	2.95225	0.784767	3.12151	2.28354	5.26908	8.60392	1.62377	1.28824	1.80087	2.27438	1.93777	1.38521
14-092	2	15.2789	5.14	0.148	0.0898	1172	1204	2421	2.45808	2.55232	0.963076	3.35524	1.81849	5.01039	8.7108	1.72728	1.31911	1.67157	1.81806	1.64999	1.34815
14-093	2	15.2789	5.14	0.1487	0.091	1132	1199	2433	2.46675	2.98761	0.825659	3.51885	1.98522	5.45435	9.05601	1.60111	1.36159	1.75774	1.97651	1.66873	1.28391
14-094	2	15.2789	5.14	0.2076	0.1281	1194	1173	2421	2.88595	2.86764	1.00638	3.40563	2.19136	5.75359	9.0652	1.56577	1.45416	1.89425	2.18249	1.83481	1.36145
14-095	2	15.2789	5.14	0.1987	0.1167	1145	1102	2365	2.83158	2.75652	1.02723	3.33456	2.22615	5.5881	8.93735	1.87975	1.3206	1.776	2.20208	1.92982	1.37167
14-096	2	15.2789	5.14	0.1923	0.1184	1173	1263	2470	2.6859	3.2215	0.833743	3.28466	2.26664	5.9074	9.09616	1.55843	1.58915	2.02557	2.25857	1.95749	1.50157
14-097	2	15.2789	5.14	0.1529	0.0947	1109	1103	2268	2.18878	2.56511	0.853287	3.08318	1.90385	4.75389	8.32153	1.53851	1.36609	1.70028	1.90325	1.72421	1.32204
14-098	2	15.2789	5.14	0.1111	0.0686	946	950	1945	1.71931	1.85949	0.924617	2.77797	1.68237	3.5788	7.29187	1.53514	1.03762	1.34527	1.65295	1.49268	1.13191
14-099	2	15.2789	5.14	0.1326	0.0827	1069	1156	2236	2.26164	2.77812	0.814091	3.02126	2.15593	5.03976	8.39534	1.44838	1.48955	1.87449	2.1518	1.78989	1.25102
14-100	2	15.2789	5.14	0.1805	0.1081	1111	1085	2243	2.76102	2.35693	1.17145	2.9577	2.20331	5.11794	8.42705	1.40133	1.49184	1.92416	2.1986	1.97041	1.38615
14-101	2	15.2789	5.14	0.1721	0.1043	1097	1211	2351	2.26244	3.11049	0.727357	3.17179	2.14344	5.37292	8.74684	1.70719	1.38858	1.76296	2.12465	1.91808	1.56182
14-102	2	15.2789	5.14	0.2361	0.1437	1147	1131	2395	3.00247	2.859	1.05018	3.12788	2.39592	5.86148	8.97495	1.47768	1.71015	2.13102	2.38112	1.95038	1.42614
14-103	2	15.2789	5.14	0.1833	0.1102	1125	1071	2264	2.6028	2.44053	1.06649	3.14323	2.06256	5.04333	8.48286	1.53855	1.42149	1.82689	2.05441	1.7521	1.2487
14-104	2	15.2789	5.14	0.1851	0.1099	1101	1151	2275	2.39787	2.89559	0.828111	3.18088	2.20146	5.29346	8.65534	1.62922	1.39936	1.85944	2.20141	1.81516	1.2853
14-105	2	15.2789	5.14	0.1932	0.1157	1107	1206	2447	2.75355	2.98659	0.92197	3.25123	2.23894	5.74014	9.0281	1.33881	1.74571	2.08549	2.167	1.77997	1.33008
14-106	2	15.2789	5.14	0.1801	0.1072	1160	1154	2326	2.57485	2.69766	0.954476	3.164	2.11147	5.27251	8.66885	1.61802	1.42946	1.81282	2.1075	1.83203	1.42158
14-107	2	15.2789	5.14	0.1706	0.1044	1161	1174	2350	2.49126	2.6152	0.952609	3.29853	1.94656	5.10645	8.71616	1.57244	1.43252	1.79503	1.93176	1.63558	1.18239
14-108	2	15.2789	5.14	0.1992	0.1198	1162	1187	2354	2.78543	3.09565	0.899787	3.12888	2.43128	5.88108	8.98082	1.31012	1.78744	2.21591	2.40913	1.89518	1.36034
14-109	2	15.2789	5.14	0.1918	0.1192	1092	1150	2461	2.93907	2.75096	1.06838	3.581	2.09589	5.69004	9.16626	1.84937	1.29653	1.77519	2.08996	1.7662	1.3045
14-110	2	15.2789	5.14	0.1715	0.1022	1094	1120	2282	2.18173	2.47942	0.879936	3.25998	1.82612	4.66115	8.45707	1.61128	1.35199	1.63063	1.82206	1.49006	1.01252
14-111	2	15.2789	5.14	0.1916	0.1162	1090	1134	2233	2.31876	2.63017	0.881601	2.88088	2.15922	4.94893	8.39461	1.30151	1.69282	2.02444	2.13231	1.70059	1.21237
14-112	2	15.2789	5.14	0.161	0.0976	1159	1115	2413	2.48647	2.80134	0.887603	3.4338	1.96992	5.28781	8.89703	1.83884	1.19013	1.59175	1.95493	1.82729	1.45792
14-113	2	15.2789	5.14	0.1604	0.0978	1063	1064	2169	2.26071	2.15796	1.04761	3.13275	1.85092	4.41868	8.0986	1.48962	1.18431	1.56707	1.8369	1.56935	1.11951
14-114	2	15.2789	5.14	0.152	0.0952	1036	1044	2207	2.12091	2.46057	0.86196	3.1646	1.88915	4.58148	8.24778	1.77487	1.11716	1.49582	1.85696	1.7086	1.33325
14-115	2	15.2789	5.14	0.1727	0.1036	1122	1022	2205	2.61524	2.22091	1.17755	2.9905	2.10447	4.83616	8.27454	1.53758	1.31942	1.72781	2.09395	1.8185	1.38826
14-116	2	15.2789	5.14	0.1932	0.1216	1329	1233	2591	3.67279	3.05078	1.20389	3.61145	2.40475	6.72357	9.71359	1.70321	1.5238	2.04487	2.40336	2.10638	1.60087
14-118	2	15.2789	5.14	0.2284	0.1373	1189	1333	2578	2.70751	3.5113	0.771085	3.60285	2.1815	6.21881	9.51801	1.58265	1.5648	1.95432	2.17203	1.79726	1.38436
14-119	2	15.2789	5.14	0.1584	0.0988	1078	1080	2208	2.36076	2.21826	1.06424	3.16434	1.89202	4.57902	8.21228	1.58916	1.18824	1.61925	1.88909	1.60049	1.16746
14-120	2	15.2789	5.14	0.1624	0.0992	1093	1084	2240	2.35037	2.34436	1.00256	3.11517	1.97898	4.69473	8.34041	1.53547	1.26301	1.63136	1.97579	1.66419	1.22598
15-001	2	15.9155	5.93	0.2461	0.1464	1330	1404	2763	3.16355	3.75425	0.842659	3.96679	2.23871	6.9178	10.2279	1.89747	1.618	2.02277	2.21918	1.79	1.26997
15-002	2	15.9155	5.93	0.2346	0.1395	1310	1331	2903	3.57642	3.94874	0.905713	3.94559	2.32909	7.52515	10.5806	1.78108	1.77788	2.12847	2.28418	2.05612	1.56558
15-003	2	15.9155	5.93	0.1562	0.0923	1182	1231	2425	2.59906	2.59822	1.00032	3.38666	1.9162	5.19728	8.89617	1.37662	1.40962	1.71769	1.88571	1.62448	1.28304
15-005	2	15.9155	5.93	0.2053	0.1216	1323	1313	2720	3.20668	3.56574	0.899303	3.8121	2.29582	6.77241	10.0119	2.00046	1.50978	1.96999	2.28058	1.96693	1.46639
15-006	2	15.9155	5.93	0.1355	0.0866	1169	1136	2341	2.53602	2.41561	1.04984	3.43082	1.8487	4.95163	8.71624	1.73177	1.19567	1.57924	1.84451	1.68087	1.17945
15-007	2	15.9155	5.93	0.0769	0.0456	871	820	1736	1.43577	1.36534	1.05158	2.48201	1.45086	2.8011	6.56836	1.2209	0.998728	1.28036	1.44903	1.15636	0.911285
15-009	2	15.9155	5.93	0.2456	0.1453	1275	1285	2667	2.74036	3.18836	0.859489	3.79527	2.00714	5.92872	9.71682	1.7954	1.60791	1.91552	2.00081	1.50078	0.956494
15-010	2	15.9155	5.93	0.1778	0.1042	1200	1101	2482	3.25156	2.15228	1.51075	3.50666	1.94554	5.40384	9.09064	1.69386	1.46337	1.75937	1.93338	1.59194	1.17599
15-012	2	15.9155	5.93	0.2839	0.1665	1549	1437	3194	4.78038	4.35671	1.09725	4.53337	2.59906	9.1371	11.7469	2.29447	1.78053	2.1978	2.59305	2.09	1.56665
15-013	2	15.9155	5.93	0.2477	0.1452	1281	1275	2736	3.46275	3.42969	1.00964	3.8298	2.28149	6.89244	10.0713	1.66887	1.70821	2.1212	2.23861	1.79466	1.34652
15-014	2	15.9155	5.93	0.3853	0.2281	1736	1654	3448	5.79871	4.2169	1.37511	4.82284	2.64385	10.0156	12.4392	1.8464	2.00554	2.45796	2.52392	2.14921	1.55776
15-015	2	15.9155	5.93	0.192	0.113	1200	1234	2514	2.81257	3.15166	0.892409	3.47867	2.18417	5.96422	9.2779	1.76335	1.48998	1.8481	2.18187	1.88647	1.43321
15-016	2	15.9155	5.93	0.0777	0.0479	909	886	1794	1.21945	1.36725	0.8919	2.65913	1.26375	2.58671	6.60981	1.18131	0.901875	1.15314	1.2545	0.988604	0.696373
15-017	2	15.9155	5.93	0.3329	0.1977	1615	1685	3395	3.85017	4.62211	0.832988	4.9242	2.14932	8.47228	12.0196	2.52924	1.76916	1.98464	2.12832	1.75716	1.28532
15-018	2	15.9155	5.93	0.3279	0.1923	1595	1730	3329	3.94881	4.97253	0.794125	4.59149	2.46817	8.92134	11.9599	2.20983	1.92566	2.16553	2.43928	2.02118	1.45873
15-019	2	15.9155	5.93	0.1926	0.1118	1242	1216	2548	2.73851	2.69589	1.01581	3.63025	1.87947	5.4344	9.36763	2.03576	1.39112	1.68751	1.87354	1.59985	1.1803
15-020	2	15.9155	5.93	0.2551	0.1655	1361	1373	2749	3.04341	3.28278	0.927083	4.00299	2.00009	6.32619	10.0441	1.60063	1.53748	1.84891	2.00007	1.61165	1.13467
15-021	2	15.9155	5.93	0.112	0.0625	1068	1007	2117	2.36803	1.96058	1.20782	2.81542	1.93179	4.32861	7.98815	1.00576	1.62973	1.88945	1.86845	1.41619	1.02976
15-022	2	15.9155	5.93	0.2587	0.1568	1300	1475	2815	3.04399	4.34725	0.700209	3.75722	2.54454	7.39124	10.451	2.03489	1.63225	2.06335	2.50514	2.33475	1.7637
15-023	2	15.9155	5.93	0.1624	0.0954	1141	1121	2343	2.24255	2.74966	0.815573	3.32816	1.8992	4.99221	8.65328	1.53117	1.39266	1.73451	1.88112	1.5784	1.18864
15-024	2	15.9155	5.93	0.2156	0.1321	1294	1295	2609	2.82754	2.89027	0.978298	3.89221	1.95956	5.71781	9.61153	2.12024	1.30559	1.65332	1.93817	1.61106	1.06451
15-025	2	15.9155	5.93	0.2935	0.1738	1574	1637	3231	4.38509	4.37426	1.00247	4.59308	2.43121	8.75935	11.6937	2.533	1.85058	2.20622	2.40225	2.02106	1.33994
15-027	2	15.9155	5.93	0.233	0.1397	1234	1273	2706	3.1888	3.633	0.877732	3.81063	2.30496	6.8218	9.98762	2.20669	1.50655	1.90383	2.28398	2.01391	1.50869
15-028	2	15.9155	5.93	0.324	0.194	1522	1485	3110	4.51918	4.43111	1.01987	4.32657	2.69692	8.95029	11.4934	1.8831	1.92452	2.32054	2.63067	2.12484	1.50375
15-029	2	15.9155	5.93	0.2617	0.1568	1392	1308	2709	3.66083	3.27694	1.11715	3.73481	2.32281	6.93777	10.0588	1.88145	1.77398	2.13078	2.31973	1.88064	1.38903
15-030	2	15.9155	5.93	0.0917	0.0514	872	1009	1956	1.47862	2.27788	0.649118	2.75343	1.79616	3.7565	7.41294	1.47595	1.06077	1.43742	1.78173	1.58584	1.21934
15-031	2	15.9155	5.93	0.3775	0.2201	1701	1675	3382	4.69664	4.728	0.993368	4.86533	2.45214	9.42464	12.2736	1.79921	1.96107	2.24866	2.43393	1.88025	1.32317
15-032	2	15.9155	5.93	0.2554	0.1525	1385	1366	2785	3.93551	3.34182	1.17765	3.79792	2.40118	7.27734	10.2949	1.91696	1.89958	2.2376	2.40105	1.89	1.36885
15-033	2	15.9155	5.93	0.1971	0.1196	1353	1423	2813	3.24086	3.50087	0.92573	4.0549	2.10156	6.74172	10.3287	1.93471	1.49718	1.88134	2.09851	1.78478	1.30842
15-034	2	15.9155	5.93	0.2269	0.1296	1386	1419	2872	3.77327	3.99475	0.944557	4.18321	2.44232	7.76801	10.6873	2.45836	1.35615	1.96076	2.39906	2.19485	1.63876
15-035	2	15.9155	5.93	0.244	0.1442	1426	1495	2956	3.46471	4.44928	0.778713	4.14319	2.40689	7.91399	10.8747	2.52759	1.76254	2.10454	2.34701	2.06291	1.5181
15-036	2	15.9155	5.93	0.1917	0.1155	1254	1299	2612	2.79424	3.42022	0.816975	3.67193	2.23736	6.21446	9.79039	1.40929	1.83397	2.09613	2.0629	1.49632	1.05939
15-037	2	15.9155	5.93	0.1599	0.0958	1259	1230	2530	2.80189	2.62306	1.06818	3.59161	1.88123	5.42496	9.25111	1.41036	1.53083	1.77866	1.82138	1.51834	1.1083
15-038	2	15.9155	5.93	0.1841	0.1101	1105	1159	2408	2.42123	2.54321	0.952038	3.49618	1.80948	4.96444	8.85712	1.31586	1.33534	1.68833	1.79856	1.44555	1.03346
15-039	2	15.9155	5.93	0.1426	0.0867	1165	1199	2418	2.3582	2.63766	0.894048	3.56802	1.81094	4.99586	8.95086	1.85296	1.20483	1.58622	1.80472	1.55951	1.11558
15-041	2	15.9155	5.93	0.127	0.0739	1074	1035	2127	1.73505	1.74017	0.997054	3.22418	1.38616	3.47522	7.78652	1.69593	0.975142	1.23343	1.38191	1.15633	0.809402
15-042	2	15.9155	5.93	0.1605	0.0942	1058	1245	2390	1.95737	3.28553	0.595754	3.29388	2.00221	5.24289	8.82448	2.00546	1.49928	1.84567	1.95378	1.68823	1.27668
15-043	2	15.9155	5.93	0.2975	0.1752	1594	1544	3150	4.56223	3.49177	1.30657	4.61901	2.19731	8.05401	11.3929	1.88801	1.5626	1.9817	2.14374	1.88593	1.37995
15-044	2	15.9155	5.93	0.1826	0.1132	1085	1228	2462	1.98106	3.31428	0.597734	3.52497	1.91981	5.29534	9.10967	1.39612	1.3857	1.75836	1.88369	1.52739	1.09303
15-045	2	15.9155	5.93	0.1668	0.0991	1163	1141	2332	2.6248	2.51981	1.04166	3.23799	2.04878	5.14461	8.68551	1.42821	1.51964	1.86606	2.02324	1.66541	1.11091
15-046	2	15.9155	5.93	0.2096	0.1222	1255	1269	2568	2.29682	2.75251	0.834448	3.65382	1.73173	5.04933	9.21371	1.26166	1.37927	1.64767	1.68932	1.37184	1.03817
15-047	2	15.9155	5.93	0.2761	0.1606	1404	1311	2872	4.02098	3.23803	1.2418	4.03562	2.25322	7.25901	10.6451	1.50486	1.76938	2.13764	2.18547	1.80604	1.25235
15-048	2	15.9155	5.93	0.2834	0.1616	1530	1538	3129	3.92352	4.51787	0.868445	4.56569	2.37451	8.44138	11.482	2.04049	1.75646	2.16143	2.32919	1.98317	1.31305
15-049	2	15.9155	5.93	0.2142	0.1265	1399	1414	2868	3.33623	3.58806	0.929812	4.10434	2.17643	6.92429	10.4314	2.39528	1.51914	1.89679	2.11302	1.84073	1.39153
15-050	2	15.9155	5.93	0.3591	0.2098	1614	1697	3314	4.50515	4.93896	0.912165	4.53534	2.61346	9.44411	12.0739	2.04745	2.08497	2.3464	2.59028	2.03562	1.53286
15-051	2	15.9155	5.93	0.3457	0.2053	1381	1330	2903	4.17191	3.79165	1.10029	3.95077	2.59988	7.96356	10.6967	1.57492	1.98846	2.34229	2.53095	1.98891	1.41691
15-053	2	15.9155	5.93	0.2154	0.1239	1328	1263	2590	2.86233	2.72148	1.05176	3.71877	1.94925	5.58381	9.48955	1.60797	1.45762	1.80557	1.90427	1.45721	1.0801
15-054	2	15.9155	5.93	0.2753	0.1696	1220	1254	2639	3.12346	3.43044	0.910512	3.58147	2.29887	6.5539	9.74696	1.30471	1.85018	2.18494	2.25993	1.81765	1.2871
15-055	2	15.9155	5.93	0.2393	0.1397	1291	1237	2654	3.30828	2.99216	1.10565	3.8318	2.07459	6.30045	9.78503	1.7537	1.54293	1.86197	2.04425	1.77519	1.29989
15-056	2	15.9155	5.93	0.1794	0.1083	1246	1305	2560	2.75565	3.43782	0.801568	3.50573	2.21841	6.19347	9.46567	1.81119	1.58095	1.97894	2.21545	1.89973	1.41066
15-057	2	15.9155	5.93	0.178	0.1048	1280	1303	2626	3.11478	3.06061	1.0177	3.68281	2.14385	6.17539	9.62479	2.03583	1.51924	1.82353	2.12299	1.8175	1.35039
15-058	2	15.9155	5.93	0.1643	0.0956	1168	1156	2459	2.87007	2.84639	1.00832	3.44246	2.12832	5.71647	9.13765	1.87994	1.27871	1.79699	2.11538	1.93735	1.47825
15-059	2	15.9155	5.93	0.2505	0.1504	1297	1392	2758	2.98238	3.44796	0.864971	3.74125	2.2046	6.43034	10.0774	1.40136	1.76425	2.08776	2.09524	1.63526	1.15028
15-060	2	15.9155	5.93	0.0998	0.0606	892	971	1917	1.62803	1.84255	0.883574	2.75691	1.64644	3.47057	7.2355	1.62862	1.03486	1.331	1.6249	1.41703	1.09479
15-061	2	15.9155	5.93	0.3327	0.1987	1470	1484	2995	4.19079	4.00382	1.0467	4.15429	2.5489	8.19461	11.0678	1.77887	2.02766	2.35127	2.48591	1.87108	1.38395
15-062	2	15.9155	5.93	0.2604	0.1546	1482	1470	2957	4.13197	3.81542	1.08296	4.05916	2.42766	7.94739	10.8148	2.39643	1.82625	2.23911	2.38276	2.06458	1.48678
15-063	2	15.9155	5.93	0.2187	0.1285	1251	1256	2687	3.53633	3.25696	1.08578	3.66609	2.3118	6.79329	9.85553	1.94786	1.64027	2.06993	2.30569	1.99483	1.56778
15-064	2	15.9155	5.93	0.2052	0.12	1206	1186	2450	2.80674	2.69612	1.04103	3.53542	1.99076	5.50286	9.11183	1.68588	1.33564	1.75248	1.98325	1.74683	1.21337
15-065	2	15.9155	5.93	0.214	0.1255	1387	1362	2828	3.53329	3.43672	1.0281	4.21859	2.15893	6.97001	10.462	2.22864	1.3773	1.71714	2.15296	1.87918	1.44395
15-066	2	15.9155	5.93	0.1146	0.0655	1047	1031	2153	2.03411	1.92135	1.05869	3.34014	1.6114	3.95547	8.13732	1.84939	0.937476	1.27943	1.59868	1.32559	0.892929
15-067	2	15.9155	5.93	0.3265	0.1857	1505	1512	3086	4.19009	4.30214	0.973954	4.36758	2.43367	8.49223	11.4273	1.95018	1.90694	2.24813	2.39148	1.96079	1.38521
15-068	2	15.9155	5.93	0.5001	0.2867	1771	1739	3534	6.47031	5.8555	1.105	4.74774	3.41864	12.3258	13.1896	1.95321	2.53419	3.09806	3.2537	2.66889	1.64098
15-069	2	15.9155	5.93	0.3907	0.2343	1702	1719	3446	4.86517	5.29035	0.919632	4.84094	2.64955	10.1555	12.4064	2.51958	1.94301	2.34958	2.63712	2.23466	1.64498
15-070	2	15.9155	5.93	0.1691	0.0953	1077	1287	2434	2.25898	3.47043	0.650923	3.29905	2.2135	5.72941	9.11649	1.61195	1.61301	1.95561	2.21032	1.80769	1.24017
15-071	2	15.9155	5.93	0.3888	0.2327	1614	1567	3268	5.46618	4.43809	1.23165	4.67002	2.79605	9.90427	12.2322	1.67548	1.96258	2.54737	2.78411	2.01773	1.49983
15-072	2	15.9155	5.93	0.1311	0.079	1044	1067	2130	1.75065	1.688	1.03712	3.2937	1.41627	3.43865	7.85559	1.60818	0.867766	1.17076	1.41291	1.13781	0.8014
15-073	2	15.9155	5.93	0.4694	0.2871	1646	1665	3355	5.22653	4.73123	1.10469	5.04033	2.59509	9.95776	12.4826	2.20458	1.8028	2.27694	2.5449	1.98264	1.4998
15-074	2	15.9155	5.93	0.2593	0.1508	1428	1446	2922	3.82112	3.31207	1.1537	4.20673	2.12289	7.13319	10.6958	2.07543	1.61312	1.97645	2.12231	1.76961	1.29965
15-075	2	15.9155	5.93	0.2279	0.1332	1275	1280	2567	2.78866	2.54516	1.09567	3.69803	1.84456	5.33382	9.2928	1.64855	1.41913	1.64514	1.82067	1.49111	0.992931
15-076	2	15.9155	5.93	0.1798	0.1066	1146	1129	2339	2.58805	2.29271	1.12882	3.33679	1.90497	4.88075	8.6243	1.54448	1.38907	1.71994	1.88697	1.48458	1.0527
15-077	2	15.9155	5.93	0.1557	0.0929	1094	1078	2267	2.29387	2.21241	1.03682	3.25475	1.73365	4.50628	8.33669	1.34036	1.30646	1.62462	1.69177	1.49995	1.06743
15-078	2	15.9155	5.93	0.3571	0.2094	1552	1552	3114	4.29872	4.74219	0.906485	4.19974	2.67013	9.04092	11.4228	1.40744	2.17461	2.55935	2.64317	2.1553	1.4721
15-079	2	15.9155	5.93	0.2211	0.1256	1340	1367	2786	3.13943	3.92112	0.800646	3.9039	2.3202	7.06056	10.1854	2.02947	1.49319	1.94831	2.31355	2.03124	1.54913
15-080	2	15.9155	5.93	0.1429	0.0863	1068	1179	2303	2.14278	2.57553	0.831978	3.22964	1.8561	4.71831	8.50809	1.74648	1.25394	1.49359	1.81443	1.74333	1.33062
15-081	2	15.9155	5.93	0.2536	0.1502	1314	1247	2766	3.87718	3.03976	1.27549	3.91305	2.21915	6.91694	10.1967	2.16804	1.66051	2.01522	2.20125	1.86775	1.26514
15-082	2	15.9155	5.93	0.4795	0.2795	1616	1593	3478	5.01524	5.08981	0.985349	4.99959	2.61062	10.1051	12.5934	2.23121	1.96951	2.30805	2.53879	2.08598	1.51775
15-083	2	15.9155	5.93	0.3575	0.2114	1496	1489	3001	4.14088	4.15401	0.996839	4.13122	2.52068	8.2949	11.1107	1.60023	2.05176	2.42372	2.40638	1.91265	1.41419
15-084	2	15.9155	5.93	0.2489	0.143	1427	1389	2815	3.92997	3.82115	1.02848	4.05033	2.48687	7.75112	10.5946	1.86989	1.73583	2.11244	2.46191	2.0635	1.46696
15-085	2	15.9155	5.93	0.2677	0.1565	1348	1370	2758	3.77575	3.86833	0.976069	3.7873	2.59277	7.64408	10.3445	1.99298	1.65276	2.1107	2.57841	2.32332	1.69604
15-088	2	15.9155	5.93	0.3974	0.2309	1744	1688	3478	5.73833	5.43614	1.05559	4.68808	2.93387	11.1745	12.7223	1.94617	2.25638	2.67035	2.89735	2.56429	1.84802
15-089	2	15.9155	5.93	0.3749	0.2209	1669	1642	3358	5.2444	5.07595	1.03319	4.58304	2.85283	10.3203	12.3194	1.74379	2.10747	2.58349	2.78098	2.31997	1.73412
15-090	2	15.9155	5.93	0.2331	0.1328	1256	1307	2598	2.80058	3.10814	0.901048	3.67476	2.08757	5.90872	9.5034	1.71616	1.46211	1.76861	2.05982	1.67335	1.29076
15-091	2	15.9155	5.93	0.1932	0.1122	1174	1169	2426	2.37393	2.62145	0.905578	3.55314	1.82619	4.99538	8.91094	1.52911	1.3448	1.63627	1.79624	1.47968	0.981382
15-092	2	15.9155	5.93	0.0712	0.0417	801	820	1630	1.25356	1.35733	0.923548	2.3814	1.436	2.61089	6.26648	1.27887	0.920902	1.24864	1.43168	1.20047	0.841173
15-093	2	15.9155	5.93	0.1652	0.0978	1202	1176	2377	2.42322	2.81618	0.860464	3.25089	2.01755	5.2394	8.75534	1.77769	1.45969	1.78036	1.98459	1.75276	1.35958
15-094	2	15.9155	5.93	0.1632	0.0963	1144	1128	2380	2.43197	2.06774	1.17615	3.5627	1.57476	4.49971	8.76971	2.13595	1.16943	1.46103	1.52014	1.36814	0.987526
15-095	2	15.9155	5.93	0.2513	0.1472	1298	1304	2795	3.15212	3.62719	0.869026	4.1149	2.16996	6.77931	10.3365	1.99993	1.5346	1.8818	2.15789	1.69336	1.2119
15-096	2	15.9155	5.93	0.2678	0.1518	1464	1415	2973	4.46877	3.69882	1.20816	4.13123	2.46559	8.16758	10.9425	1.73386	1.83658	2.24988	2.43274	2.10315	1.60181
15-097	2	15.9155	5.93	0.2442	0.1448	1500	1371	2923	4.15202	3.18695	1.30282	4.16258	2.19822	7.33897	10.6315	2.29793	1.61882	1.97109	2.18743	1.96454	1.47346
15-098	2	15.9155	5.93	0.2634	0.1514	1475	1502	2992	3.6503	3.93485	0.927684	4.23575	2.308	7.58515	10.8722	2.18411	1.60887	1.8912	2.28632	2.03418	1.47327
15-100	2	15.9155	5.93	0.17	0.0979	1133	1069	2216	2.69868	2.37362	1.13695	3.14187	2.10852	5.0723	8.4671	1.38473	1.34174	1.79825	2.09949	1.81162	1.35461
15-101	2	15.9155	5.93	0.2464	0.1498	1206	1256	2680	3.35191	3.62541	0.924559	3.81746	2.41325	6.97732	10.0519	2.05076	1.5004	1.97333	2.37295	2.07792	1.53803
15-102	2	15.9155	5.93	0.3057	0.1771	1452	1570	3092	3.80361	4.81706	0.789612	4.33191	2.50285	8.62066	11.3665	2.27046	1.76033	2.1598	2.46986	2.17493	1.58909
15-104	2	15.9155	5.93	0.3445	0.1987	1527	1697	3236	3.48269	5.33453	0.652859	4.57587	2.50228	8.81722	11.851	2.18332	1.8958	2.23853	2.48709	1.87895	1.22519
15-105	2	15.9155	5.93	0.3313	0.1916	1447	1479	2971	3.70868	4.3211	0.858271	4.25965	2.46061	8.02978	10.9754	1.84039	1.87703	2.27214	2.3924	1.85211	1.22719
15-106	2	15.9155	5.93	0.3339	0.1873	1455	1538	3087	4.05479	4.55712	0.889769	4.47627	2.51995	8.6119	11.4044	2.53592	1.68682	2.13632	2.44487	2.11723	1.46299
15-107	2	15.9155	5.93	0.3566	0.2035	1576	1515	3122	5.03079	4.16366	1.20826	4.39177	2.73808	9.19445	11.5715	1.53507	2.17011	2.6032	2.6903	1.96808	1.29977
15-108	2	15.9155	5.93	0.4292	0.2461	1742	1602	3382	6.0532	4.17719	1.44911	4.73141	2.74305	10.2304	12.3007	2.16049	2.10063	2.48916	2.72805	2.26398	1.49952
15-109	2	15.9155	5.93	0.5065	0.2961	1929	1737	3762	7.09572	5.09082	1.39383	5.28817	2.87458	12.1865	13.5889	3.03735	2.18609	2.60217	2.86862	2.36689	1.75959
15-110	2	15.9155	5.93	0.2607	0.1531	1288	1309	2605	2.96268	3.28278	0.902492	3.65725	2.18657	6.24546	9.58334	1.61251	1.63482	2.02835	2.1703	1.75174	1.24189
15-111	2	15.9155	5.93	0.3624	0.2108	1567	1603	3254	4.66444	5.1564	0.904594	4.25064	2.90366	9.82084	11.9358	1.6939	2.17926	2.63385	2.83207	2.30269	1.71221
15-112	2	15.9155	5.93	0.23	0.1332	1318	1303	2717	3.06239	3.46461	0.883906	3.8976	2.13144	6.527	9.97018	1.97599	1.49075	1.85907	2.12748	1.85596	1.37364
15-113	2	15.9155	5.93	0.2888	0.1649	1521	1503	3038	4.46803	3.70508	1.20592	4.34428	2.4374	8.17311	11.1986	1.88607	1.8428	2.22123	2.39853	1.94273	1.30927
15-114	2	15.9155	5.93	0.3367	0.1938	1525	1511	3037	4.38441	3.87849	1.13044	4.24504	2.54772	8.26291	11.0738	1.80713	1.82578	2.28789	2.50162	1.98647	1.38761
15-115	2	15.9155	5.93	0.2499	0.1424	1366	1488	2876	3.67327	3.59474	1.02185	3.96355	2.39941	7.268	10.6301	1.95817	1.72856	2.05976	2.39735	1.80432	1.28592
15-116	2	15.9155	5.93	0.2494	0.1426	1295	1297	2609	2.82059	3.12982	0.901198	3.6655	2.06796	5.95041	9.55638	1.44958	1.69861	1.96284	1.96327	1.62919	1.07722
15-117	2	15.9155	5.93	0.2195	0.1264	1449	1379	2848	3.69287	2.88807	1.27866	4.1221	2.02068	6.58095	10.2905	2.03282	1.56491	1.82229	2.01848	1.61055	1.2194
15-118	2	15.9155	5.93	0.2196	0.1262	1233	1253	2631	2.66881	3.21805	0.829326	3.86754	1.93672	5.88686	9.62198	2.19509	1.37637	1.71137	1.91282	1.65753	1.17648
15-119	2	15.9155	5.93	0.1929	0.1114	1283	1291	2755	2.783	3.63423	0.765773	3.96115	2.0706	6.41723	10.0282	1.81337	1.61816	1.9357	2.06004	1.62564	1.09376
15-120	2	15.9155	5.93	0.2248	0.1337	1303	1262	2703	3.68483	2.98646	1.23385	3.89698	2.17176	6.67129	10.0337	2.07555	1.54865	1.92902	2.16267	1.80173	1.35993
16-001	1	16.0746	8.13	0.5969	0.3144	2091	2197	4324	6.61598	8.33555	0.793706	5.55792	3.49471	14.9515	15.7711	2.86723	2.52006	3.05014	3.38676	2.74601	2.05142
16-002	1	16.0746	8.13	0.5578	0.3025	2559	2211	4969	8.74776	6.5352	1.33856	5.18888	4.06836	15.283	19.5416	1.91402	2.78681	3.44619	3.62275	3.11097	2.11911
16-003	1	16.0746	8.13	0.2002	0.105	1359	1394	2774	3.95542	3.42474	1.15495	3.6896	2.58756	7.38016	10.4869	1.97778	1.88905	2.28415	2.56861	2.16539	1.45812
16-004	1	16.0746	8.13	0.412	0.223	1768	1740	3586	6.21251	5.65803	1.098	4.94584	3.0755	11.8705	13.1541	2.56915	2.15621	2.70386	3.0556	2.52751	1.84441
16-005	1	16.0746	8.13	0.7452	0.4006	2511	2456	4983	9.54522	10.0594	0.948885	6.04731	4.14623	19.6046	17.7456	3.09772	2.91928	3.49665	4.07865	3.53294	2.7063
16-006	1	16.0746	8.13	0.2826	0.1508	1403	1443	3003	3.99328	4.82193	0.828151	4.22482	2.73376	8.81521	11.2904	2.2966	1.70291	2.28838	2.72177	2.29197	1.70929
16-007	1	16.0746	8.13	0.3716	0.1991	1597	1595	3221	4.95265	5.25906	0.941737	4.27194	2.93221	10.2117	12.1272	2.055	2.20437	2.63129	2.91862	2.50864	1.86996
16-008	1	16.0746	8.13	0.2697	0.1463	1409	1436	2916	3.47485	3.66708	0.947581	3.80004	2.44347	7.14193	10.9127	2.17615	1.73646	2.10414	2.34868	1.97066	1.46048
16-009	1	16.0746	8.13	0.2855	0.1503	1432	1508	3074	3.8652	4.46632	0.86541	4.39223	2.44617	8.33152	11.2398	2.17561	1.60904	2.10482	2.4437	2.04383	1.52103
16-010	1	16.0746	8.13	0.4694	0.2431	1897	1952	3998	6.60764	7.38165	0.895144	5.78396	3.16148	13.9893	14.5968	3.22474	2.01697	2.62201	3.10462	2.70642	2.02173
16-011	1	16.0746	8.13	0.3595	0.1914	1634	1782	3659	5.2703	6.52504	0.807704	4.74521	3.09559	11.7953	13.1881	2.61619	1.95476	2.53087	3.05366	2.86277	2.3284
16-012	1	16.0746	8.13	0.2872	0.1446	1567	1576	3497	5.79627	5.38927	1.07552	4.69076	3.19404	11.1855	12.9826	2.45859	1.69969	2.4675	3.17542	2.88277	1.99466
16-013	1	16.0746	8.13	0.5938	0.3146	1939	2211	4295	7.10468	7.13639	0.995557	5.15058	3.48162	14.2411	15.4709	2.46056	2.37342	2.92308	3.37196	3.02307	2.36095
16-014	1	16.0746	8.13	0.4983	0.265	1960	1936	3920	6.77813	7.31104	0.92711	5.42149	3.30376	14.0892	14.3164	2.85223	2.23848	2.81318	3.28588	2.90223	2.04282
16-015	1	16.0746	8.13	0.4623	0.2457	1758	1821	3616	5.70213	6.17103	0.924015	4.81883	3.10264	11.8732	13.0721	2.79458	2.2158	2.6361	3.04572	2.7224	2.10712
16-016	1	16.0746	8.13	0.553	0.2699	2153	2287	4575	9.16151	10.3371	0.886272	6.04673	4.13085	19.4986	16.695	2.5339	2.6986	3.41043	4.00519	3.47623	2.81124
16-017	1	16.0746	8.13	0.2577	0.1435	1414	1423	2964	3.50296	3.40646	1.02833	3.75996	2.28412	6.90941	10.9263	2.06791	1.68215	2.25855	2.26611	1.98943	1.43521
16-018	1	16.0746	8.13	0.4178	0.2094	1856	1928	3920	6.79867	6.60081	1.02998	5.25057	3.18806	13.3995	14.1684	2.95742	1.95395	2.49428	3.16391	2.97261	2.55942
16-019	1	16.0746	8.13	0.5833	0.3063	2087	2234	4355	8.3098	9.88689	0.840486	5.60983	4.10108	18.1967	15.9247	3.53544	2.75729	3.4515	4.01721	3.61902	2.87378
16-020	1	16.0746	8.13	0.2016	0.1055	1216	1232	2535	3.06599	3.02336	1.0141	3.43687	2.23343	6.08935	9.44533	1.5788	1.56325	1.99962	2.20038	1.90113	1.40238
16-021	1	16.0746	8.13	0.2665	0.1385	1504	1582	3146	3.76863	4.27482	0.881589	4.41247	2.45472	8.04345	11.6395	1.70785	1.58754	2.01483	2.34061	2.01536	1.38416
16-022	1	16.0746	8.13	0.1892	0.0914	1224	1209	2468	2.70053	3.01313	0.896252	3.53677	2.09631	5.71366	9.25301	1.97322	1.30163	1.7036	2.08003	1.81467	1.39486
16-023	1	16.0746	8.13	0.2591	0.1316	1253	1616	2994	3.53017	5.4328	0.649789	3.46768	3.44649	8.96297	11.3126	1.81232	2.2724	2.78433	3.38379	2.79377	2.14394
16-024	1	16.0746	8.13	0.2725	0.1477	1366	1324	2738	3.5245	3.45114	1.02126	3.76178	2.32007	6.97564	10.1571	1.98524	1.6393	2.08277	2.32004	2.01447	1.50989
16-025	1	16.0746	8.13	0.4889	0.2623	1942	2125	4092	7.27815	7.97056	0.91313	5.23666	3.51208	15.2487	14.6358	2.95407	2.40215	2.99109	3.43735	3.34905	2.8439
16-026	1	16.0746	8.13	0.4653	0.2494	1733	1864	3677	5.6309	6.92147	0.813541	4.91663	3.16201	12.5524	13.4441	2.37571	2.44199	2.9344	3.15897	2.57887	1.86158
16-027	1	16.0746	8.13	0.4321	0.2315	1968	1783	3773	5.58632	5.50655	1.01449	4.49075	3.21417	11.0929	13.8181	2.45853	2.20138	2.76929	3.05074	2.53005	2.07436
16-028	1	16.0746	8.13	0.3445	0.1811	1532	1581	3257	4.66159	5.25649	0.886826	4.49579	2.84906	9.91809	12.0387	2.21586	1.83486	2.39617	2.83967	2.39348	1.78474
16-029	1	16.0746	8.13	0.2976	0.1534	1760	1845	3621	4.76687	5.50933	0.865236	4.26672	3.06054	10.2762	13.1683	2.59723	2.16852	2.70422	2.92789	2.59361	1.9535
16-030	1	16.0746	8.13	0.4438	0.2373	1857	1907	3781	6.90807	7.00133	0.986679	5.19614	3.36816	13.9094	13.9875	2.68437	2.35125	3.02971	3.36222	3.01047	2.13738
16-031	1	16.0746	8.13	0.3213	0.1728	1545	1461	3143	3.98688	3.70466	1.07618	3.80771	2.51938	7.69154	11.5809	2.08903	2.01898	2.27906	2.40124	1.99847	1.46843
16-032	1	16.0746	8.13	0.3368	0.1711	1470	1395	3034	4.65315	4.51382	1.03087	4.05335	2.87688	9.16697	11.4466	2.01594	2.00315	2.53173	2.86967	2.4013	1.82924
16-033	1	16.0746	8.13	0.6244	0.3262	2091	2195	4475	8.66145	10.0102	0.865259	5.89411	4.15788	18.6717	16.411	2.75304	2.75195	3.52329	3.93705	3.39482	2.73711
16-034	1	16.0746	8.13	0.172	0.0919	1112	1153	2391	2.47567	2.60565	0.950116	3.14894	2.04636	5.08131	8.83592	1.69579	1.40356	1.73832	2.03115	1.79552	1.32585
16-035	1	16.0746	8.13	0.3519	0.1838	1716	1568	3350	5.2596	4.54501	1.15723	4.75212	2.79876	9.80461	12.6248	1.77902	1.75821	2.3842	2.67997	2.22199	1.55464
16-036	1	16.0746	8.13	0.2269	0.1207	1308	1325	2668	3.05509	3.1659	0.964998	3.63788	2.16479	6.221	9.77649	1.77761	1.54735	1.87422	2.15444	1.82953	1.39718
16-037	1	16.0746	8.13	0.4036	0.2108	1643	1677	3641	5.95762	6.51766	0.914073	4.79874	3.27809	12.4753	13.3329	2.70217	2.14143	2.74335	3.22715	2.97176	2.32773
16-038	1	16.0746	8.13	0.2474	0.1321	1343	1305	2868	3.94872	4.20072	0.940011	3.88298	2.82002	8.14945	10.721	2.10342	1.48298	2.15096	2.77973	2.40687	1.91788
16-039	1	16.0746	8.13	0.2517	0.1344	1314	1338	2698	3.42704	3.4877	0.982607	3.73813	2.32902	6.91474	10.0637	2.06853	1.67274	2.0285	2.27987	2.00281	1.56518
16-041	1	16.0746	8.13	0.3914	0.2065	1710	1709	3433	5.31392	5.69664	0.932817	4.71168	3.11619	11.0106	12.7392	2.6779	2.0807	2.61031	2.98391	2.5194	1.80575
16-042	1	16.0746	8.13	0.3103	0.1866	1529	1437	3074	4.21218	4.5199	0.931919	4.20059	2.77461	8.73207	11.4773	1.94443	1.63081	2.24742	2.66024	2.39813	1.82395
16-043	1	16.0746	8.13	0.1825	0.0952	1183	1124	2502	2.68901	2.78187	0.96662	3.37989	2.20009	5.47089	9.46201	1.89893	1.42337	1.79177	2.07972	1.68405	1.20949
16-044	1	16.0746	8.13	0.2644	0.1418	1436	1367	2821	3.62745	3.8046	0.953439	3.74693	2.53392	7.43205	10.3309	1.95096	1.6474	2.14332	2.52099	2.3062	1.70214
16-045	1	16.0746	8.13	0.2223	0.1214	1305	1359	2682	3.66387	3.60172	1.01726	3.62533	2.5536	7.26559	10.1223	2.0289	1.78548	2.3171	2.46979	2.10319	1.51215
16-046	1	16.0746	8.13	0.309	0.162	1558	1627	3240	4.70252	5.30332	0.886711	4.32054	2.91549	10.0058	11.9472	2.70606	2.07644	2.53813	2.90922	2.53472	1.98058
16-047	1	16.0746	8.13	0.2001	0.109	1425	1306	2757	3.41171	2.99736	1.13824	3.39467	2.44789	6.40906	10.1749	1.81467	1.64338	2.05808	2.41495	2.07682	1.53442
16-048	1	16.0746	8.13	0.4289	0.2265	1721	1814	3700	5.86249	6.37488	0.919624	4.94869	3.30726	12.2374	13.6686	2.64896	2.2947	2.66153	3.20331	2.63485	1.96607
16-049	1	16.0746	8.13	0.1718	0.093	1217	1132	2399	2.57707	2.09326	1.23113	3.27512	1.94888	4.67033	8.9795	1.71734	1.31432	1.70944	1.87224	1.47826	0.979807
16-050	1	16.0746	8.13	0.2849	0.1529	1518	1571	3117	4.45364	4.84461	0.919299	4.17908	2.76314	9.29825	11.4525	1.93146	1.97331	2.4475	2.75058	2.37744	1.87978
16-051	1	16.0746	8.13	0.2207	0.1195	1321	1397	2767	3.11281	3.37443	0.922471	3.78811	2.22147	6.48725	10.2026	2.10354	1.45163	1.8332	2.1886	1.93923	1.46389
16-052	1	16.0746	8.13	0.2898	0.1509	1509	1497	3167	4.93357	4.84034	1.01926	4.10398	2.95155	9.77391	11.6153	2.1141	1.86313	2.46715	2.94455	2.77416	2.21489
16-053	1	16.0746	8.13	0.1412	0.0806	1168	1139	2401	2.62638	2.70113	0.972329	3.38843	2.04325	5.32751	8.98499	1.85265	1.39604	1.72736	2.02423	1.71985	1.24475
16-054	1	16.0746	8.13	0.231	0.1267	1378	1615	3015	3.61725	4.43838	0.814993	3.85555	2.70009	8.05563	11.0996	1.73429	1.88545	2.50854	2.66845	2.08406	1.64643
16-056	1	16.0746	8.13	0.2947	0.1542	1471	1502	3054	3.86437	4.72414	0.818007	3.88675	2.72413	8.58851	11.3718	2.13485	1.93308	2.43042	2.67625	2.40247	1.84405
16-057	1	16.0746	8.13	0.2917	0.1663	1495	1497	3018	4.29634	4.7367	0.907032	3.86843	2.85345	9.03305	11.1921	2.03965	1.99758	2.47141	2.84566	2.58668	2.10676
16-058	1	16.0746	8.13	0.3972	0.2119	1621	1732	3371	5.15842	5.88983	0.875818	4.56593	3.03902	11.0483	12.5026	2.25342	2.17871	2.6887	3.03273	2.59381	1.78445
16-059	1	16.0746	8.13	0.2433	0.1358	1373	1403	2831	3.70366	2.9599	1.25128	3.53569	2.35646	6.66356	10.2626	2.10108	1.6957	2.06964	2.29747	2.10046	1.65381
16-060	1	16.0746	8.13	0.2992	0.1615	1476	1560	3170	4.92961	5.116	0.963566	4.24204	3.03173	10.0456	11.8079	1.95339	2.05524	2.70657	2.98389	2.55249	1.95743
16-061	1	16.0746	8.13	0.6561	0.3302	2221	2483	4873	10.7984	13.0959	0.824565	6.39263	4.93154	23.8942	18.9989	3.45492	2.74204	3.59712	4.79085	4.41031	3.53854
16-062	1	16.0746	8.13	0.387	0.1944	1707	1826	3738	5.92211	6.94622	0.852566	4.95406	3.15808	12.8683	13.5776	3.00328	2.2946	2.77785	3.10117	2.9258	2.30851
16-063	1	16.0746	8.13	0.3522	0.1878	1640	1609	3397	4.74612	5.18331	0.915656	4.47233	2.9597	9.92943	12.5626	2.46879	2.06872	2.48979	2.82554	2.36601	1.71234
16-064	1	16.0746	8.13	0.5888	0.306	2098	2075	4211	8.74613	7.99704	1.09367	5.79053	3.61056	16.7432	15.4291	3.26859	2.55209	3.17282	3.5687	3.30753	2.44524
16-065	1	16.0746	8.13	0.489	0.2607	2116	2034	4192	8.37762	7.13397	1.17433	6.07283	3.32992	15.5116	15.2845	3.3875	2.04189	2.7581	3.29103	2.89572	2.09477
16-066	1	16.0746	8.13	0.7052	0.3731	2324	2315	4740	11.5696	11.5956	0.997757	6.40276	4.7764	23.1652	17.8553	3.18193	2.71066	3.7843	4.76673	4.25597	3.28634
16-067	1	16.0746	8.13	0.4628	0.2509	1739	1866	3650	5.40427	6.74901	0.800749	5.07649	3.10058	12.1533	13.3464	2.48979	2.19621	2.77046	3.08787	2.54587	1.78271
16-068	1	16.0746	8.13	0.4151	0.2179	2052	1899	4200	6.16181	7.2911	0.845114	4.69289	3.90505	13.4529	15.3706	2.77602	2.30605	2.91759	3.74654	3.3345	2.60724
16-069	1	16.0746	8.13	0.4128	0.2245	2056	1921	4017	6.0229	6.22307	0.967835	5.002	3.40024	12.246	14.6742	2.51234	2.25147	2.89064	3.39461	2.55343	1.84399
16-070	1	16.0746	8.13	0.3004	0.1646	1404	1465	2952	3.8157	4.21005	0.906331	4.11012	2.46968	8.02575	10.8716	2.10478	1.61349	2.0538	2.45436	2.23725	1.7809
16-071	1	16.0746	8.13	0.2628	0.1385	1374	1365	2813	3.35219	3.66246	0.915283	3.84076	2.50264	7.01465	10.4291	1.95818	1.27549	2.04155	2.49729	2.12272	1.58841
16-072	1	16.0746	8.13	0.2957	0.1541	1648	1565	3353	5.51912	5.17297	1.06692	4.5829	3.02939	10.6921	12.4342	2.4789	2.03218	2.67312	3.00841	2.516	1.90759
16-073	1	16.0746	8.13	0.4436	0.2377	1903	1845	3958	7.19429	7.52519	0.956028	5.16732	3.72715	14.7195	14.6189	3.29439	2.36775	2.96467	3.58958	3.32565	2.53556
16-074	1	16.0746	8.13	0.4535	0.2425	1821	1805	3668	6.39198	5.86881	1.08914	5.18161	3.02041	12.2608	13.4937	2.79159	2.09211	2.70062	3.01439	2.49355	1.92446
16-075	1	16.0746	8.13	0.3504	0.1908	1647	1718	3450	5.20263	6.35748	0.818348	4.41849	3.42838	11.5601	13.1791	2.67977	1.88336	2.53542	3.33977	3.08646	2.41206
16-076	1	16.0746	8.13	0.3117	0.1685	1413	1481	3129	4.41939	4.87252	0.907003	4.38836	2.67013	9.29191	11.5474	2.2182	1.77213	2.31996	2.66381	2.38277	1.83369
16-077	1	16.0746	8.13	0.2278	0.1255	1237	1359	2633	2.68597	3.68383	0.729123	3.75806	2.17397	6.3698	9.76418	2.06438	1.42024	1.87951	2.14566	1.99042	1.48019
16-078	1	16.0746	8.13	0.5692	0.3075	1985	2011	4220	8.00537	7.68619	1.04153	5.87653	3.32909	15.6916	15.2088	2.67987	2.39556	2.99671	3.31101	2.87101	2.2151
16-079	1	16.0746	8.13	0.4814	0.2509	1814	2071	3920	7.03269	8.60969	0.816833	5.21211	3.74226	15.6424	14.6699	2.78987	2.70322	3.26036	3.72725	3.21529	2.50027
16-080	1	16.0746	8.13	0.4338	0.2397	1587	1738	3481	5.16355	6.66979	0.774171	4.74804	3.21228	11.8333	12.9097	2.71563	1.98678	2.60157	3.18182	2.86532	2.19318
16-081	1	16.0746	8.13	0.36	0.1938	1618	1640	3279	5.21381	5.05957	1.03048	4.56023	2.83853	10.2734	12.1567	2.6947	1.89215	2.41095	2.77865	2.55084	2.03789
16-082	1	16.0746	8.13	0.3569	0.1942	1672	1730	3432	4.82372	5.45541	0.884209	4.74615	2.81471	10.2791	12.4874	2.29266	1.95339	2.40759	2.77447	2.34572	1.73218
16-083	1	16.0746	8.13	0.2327	0.1273	1214	1234	2673	2.83075	3.65568	0.774345	3.38983	2.47265	6.48643	9.92537	1.53198	1.77952	2.25957	2.30904	1.94535	1.48686
16-084	1	16.0746	8.13	0.3774	0.2009	1746	1639	3445	5.79162	5.28132	1.09662	4.82027	2.9242	11.0729	12.7249	2.58153	1.90506	2.50742	2.8938	2.59304	1.99236
16-086	1	16.0746	8.13	0.2315	0.1177	1419	1448	2869	3.72519	4.01189	0.928537	3.67274	2.73601	7.73708	10.5853	1.47707	1.8904	2.34371	2.57324	2.27682	1.78745
16-088	1	16.0746	8.13	0.3968	0.2132	1752	1963	3766	5.57371	6.96551	0.800187	4.60093	3.50236	12.5392	14.0039	2.50123	2.14113	2.5983	3.39165	3.20717	2.55755
16-089	1	16.0746	8.13	0.4331	0.2276	1897	2028	3950	7.18489	7.27676	0.987374	5.28995	3.5997	14.4616	14.4513	2.59471	2.27403	2.92759	3.46495	3.27815	2.26216
16-090	1	16.0746	8.13	0.2769	0.1508	1597	1573	3336	5.02507	5.3231	0.944012	4.36526	3.05596	10.3482	12.3435	2.5649	1.93972	2.57315	2.9992	2.6084	1.99291
16-091	1	16.0746	8.13	0.439	0.2349	1761	1855	3630	5.70705	6.67059	0.855554	5.08269	3.07007	12.3776	13.4633	2.77363	2.09271	2.60184	3.03417	2.68051	1.98272
16-092	1	16.0746	8.13	0.3458	0.1875	1705	1615	3421	4.79797	4.56353	1.05137	4.17668	2.79839	9.3615	12.5482	1.42535	2.22725	2.53483	2.73217	2.46561	1.6174
16-093	1	16.0746	8.13	0.2152	0.1204	1252	1294	2585	2.83301	3.27446	0.865185	3.50251	2.13445	6.10746	9.45701	1.72395	1.6848	2.02019	2.13084	1.7663	1.35433
16-094	1	16.0746	8.13	0.285	0.1385	1719	1542	3486	5.33767	5.44598	0.980112	4.38739	3.03332	10.7836	12.8894	2.56313	2.09729	2.57042	3.01213	2.63864	2.0702
16-095	1	16.0746	8.13	0.3625	0.1914	1855	1899	3764	5.99244	7.14955	0.838156	4.86185	3.60152	13.142	14.0472	3.13877	1.96692	2.67278	3.47577	3.37247	2.52556
16-096	1	16.0746	8.13	0.193	0.1051	1074	1169	2401	2.30882	3.16808	0.728775	3.30399	2.13872	5.47691	9.00081	1.65898	1.4197	1.7669	2.13794	1.73671	1.28222
16-097	1	16.0746	8.13	0.2276	0.1223	1179	1244	2480	2.60892	3.13974	0.830936	3.21801	2.21519	5.74866	9.16833	1.46692	1.63556	2.01746	2.14236	1.87088	1.45825
16-098	1	16.0746	8.13	0.2693	0.1412	1416	1625	3120	3.78704	4.45006	0.851008	4.03514	2.66089	8.2371	11.4951	2.64645	1.64931	2.19178	2.63421	2.242	1.61473
16-099	1	16.0746	8.13	0.3027	0.1623	1410	1380	2963	4.19056	4.02505	1.04112	3.92943	2.63081	8.2156	10.9822	1.76058	2.07665	2.48061	2.51058	2.07219	1.54871
16-100	1	16.0746	8.13	0.208	0.1106	1247	1250	2697	3.51953	3.5861	0.981437	3.64817	2.48597	7.10564	9.97506	1.78353	1.63174	2.18748	2.48595	2.13547	1.65016
16-101	1	16.0746	8.13	0.2992	0.16	1496	1587	3094	4.3924	5.0155	0.875765	4.01129	3.03243	9.4079	11.528	2.20297	1.94583	2.4401	2.99338	2.5734	1.90307
16-102	1	16.0746	8.13	0.405	0.2077	1830	1756	3607	6.21478	5.7484	1.08113	4.79339	3.31968	11.9632	13.3852	2.31638	2.33003	2.69795	3.17943	2.66521	1.95123
16-108	1	16.0746	8.13	0.4207	0.228	1783	1782	3602	5.99347	6.4977	0.922399	5.00289	3.25508	12.4912	13.3714	2.72781	2.19172	2.74532	3.24849	2.71795	2.01991
16-109	1	16.0746	8.13	0.6341	0.3266	2186	2341	4879	8.71361	12.0656	0.722187	6.20653	4.13692	20.7792	17.6158	3.40754	2.99943	3.65856	4.08318	3.50368	2.64013
16-110	1	16.0746	8.13	0.5406	0.2876	2011	1790	4014	8.60354	6.29897	1.36586	5.34647	3.47551	14.9025	14.7946	2.70804	2.5185	3.06853	3.47291	2.93064	2.06228
16-111	1	16.0746	8.13	0.5313	0.2874	2080	2016	4103	8.03231	7.31112	1.09864	5.4178	3.63888	15.3434	15.0305	2.66795	2.29283	2.8999	3.63581	3.17771	2.52791
16-112	1	16.0746	8.13	0.4937	0.2581	1945	1987	4153	7.50023	8.74852	0.857313	5.27846	3.80539	16.2488	14.9825	2.95707	2.51285	3.14976	3.77845	3.49097	2.85825
16-114	1	16.0746	8.13	0.4211	0.2308	1954	1921	3936	5.82504	6.20742	0.938401	4.77222	3.1975	12.0325	14.2247	2.4104	2.47707	2.82482	3.18329	2.76838	2.24515
16-115	1	16.0746	8.13	0.3792	0.2062	1739	1796	3600	4.8898	5.65331	0.864946	4.52852	2.85499	10.5431	13.1291	2.44062	2.18977	2.67403	2.83514	2.5413	1.85427
16-116	1	16.0746	8.13	0.3198	0.1793	1495	1540	3207	4.48496	4.87771	0.919481	4.33846	2.64986	9.36266	11.7141	2.46277	1.84005	2.28161	2.63183	2.38953	1.8988
16-117	1	16.0746	8.13	0.2884	0.1478	1750	1455	3298	5.57091	4.31323	1.29159	3.89483	3.37966	9.88414	12.2648	1.5726	2.31066	2.86157	3.2259	2.66584	1.89683
16-118	1	16.0746	8.13	0.3304	0.1762	1523	1679	3260	4.10238	5.13555	0.79882	4.2857	2.71333	9.23794	12.0535	2.12981	1.92102	2.41833	2.71039	2.18443	1.72234
16-119	1	16.0746	8.13	0.2283	0.125	1218	1265	2547	2.96755	3.17124	0.93577	3.48256	2.21286	6.13879	9.44111	1.69149	1.57217	1.94539	2.20624	1.89552	1.40846
16-120	1	16.0746	8.13	0.3317	0.1807	1680	1490	3214	4.96748	3.50016	1.41922	3.91591	2.65149	8.46765	11.6331	2.07173	1.91681	2.3223	2.64427	2.30377	1.74009
17-001	1	16.5521	7.28	0.5228	0.2805	1816	1883	3976	7.42692	6.92469	1.07253	5.30677	3.5789	14.3516	14.4412	3.00887	2.08763	2.74596	3.39451	3.15026	2.6767
17-002	1	16.5521	7.28	0.5704	0.3516	2318	2506	4960	7.87793	8.17308	0.963888	5.78827	3.8729	16.051	23.6562	2.85024	2.60005	3.02376	3.59419	3.38445	2.49759
17-003	1	16.5521	7.28	0.6505	0.3891	2334	2357	4972	10.3483	9.59394	1.07862	6.60064	4.26727	19.9422	22.9067	4.79303	2.20218	3.34781	3.91546	3.58322	2.77206
17-004	1	16.5521	7.28	0.6315	0.3361	2160	2392	4668	8.21081	9.63365	0.852305	5.66083	3.96113	17.8445	16.7056	2.65753	2.7802	3.51217	3.88752	3.67462	2.90831
17-005	1	16.5521	7.28	0.6195	0.3714	2499	2411	4934	9.12566	8.20264	1.11253	5.97853	4.0117	17.3283	23.1416	3.3263	2.74373	3.11317	3.72395	3.19784	2.5191
17-006	1	16.5521	7.28	0.543	0.324	2507	2272	4968	8.25952	8.10419	1.01917	5.65532	4.00514	16.3637	23.6203	3.85478	2.6603	2.94119	3.39261	3.47167	2.62958
17-007	1	16.5521	7.28	0.7782	0.4148	2395	2438	4918	10.9059	12.7256	0.857004	6.69536	4.54261	23.6316	19.2916	3.75845	2.84044	3.49749	4.32969	4.08431	3.36066
17-008	1	16.5521	7.28	0.7292	0.4365	2231	2680	4950	8.39918	11.8904	0.706384	6.05314	4.26609	20.2896	23.2154	3.65239	3.01811	3.73306	3.89956	3.57739	2.88137
17-009	1	16.5521	7.28	0.4905	0.2569	2147	2244	4457	7.15557	7.39675	0.967394	5.40082	3.69958	14.5523	16.2522	3.44586	2.26885	2.97584	3.20126	3.26331	2.46626
17-010	1	16.5521	7.28	0.6225	0.3177	2610	2270	4973	10.4021	10.0317	1.03693	6.14464	4.19986	20.4338	19.7774	4.09846	2.81682	3.48889	4.14861	3.73727	2.96302
17-011	1	16.5521	7.28	0.5217	0.2942	2272	2549	4964	8.75319	9.00498	0.972039	6.32561	3.97553	17.7582	20.5417	3.1943	2.21197	3.04312	3.8923	3.33258	2.65433
17-012	1	16.5521	7.28	0.5399	0.2769	2570	2397	4978	8.64703	9.71031	0.8905	5.81859	4.28933	18.3573	19.5543	3.383	2.8462	3.28837	3.99469	3.59402	2.65837
17-013	1	16.5521	7.28	0.6223	0.3773	2370	2510	4969	8.81173	8.93039	0.986714	6.55663	3.83519	17.7421	22.6868	3.85745	2.26892	2.89794	3.19517	3.19977	2.22793
17-014	1	16.5521	7.28	0.4692	0.2514	2003	2105	4128	6.84273	7.67559	0.891492	5.4556	3.4734	14.5183	15.1045	2.91232	2.17089	2.85825	3.45849	3.14412	2.37236
17-015	1	16.5521	7.28	0.4873	0.2487	2343	2201	4663	7.27102	7.20474	1.0092	5.22115	3.74433	14.4758	16.654	2.42788	2.42448	3.04379	3.42691	3.08199	2.2856
17-016	1	16.5521	7.28	0.7108	0.4112	2405	2423	4915	12.3071	13.4778	0.913145	7.42503	4.88604	25.7849	27.5248	5.10634	2.69437	3.39635	4.65331	4.2489	3.65108
17-018	1	16.5521	7.28	0.5686	0.3068	2219	2598	4853	5.72314	11.9283	0.479795	5.69632	4.32019	17.6514	21.5991	2.76908	2.7909	3.28104	3.83437	3.40402	2.70848
17-019	1	16.5521	7.28	0.646	0.3205	2444	2419	4891	10.1195	7.93361	1.27553	5.8373	3.9382	18.0531	17.3988	3.114	2.32426	2.94541	3.86776	3.76727	3.13703
17-020	1	16.5521	7.28	0.4274	0.2209	2138	2408	4612	5.45189	7.91088	0.689164	4.80465	3.40068	13.3628	16.6009	3.08708	2.13748	2.58424	3.21213	3.1209	2.66859
17-021	1	16.5521	7.28	0.4645	0.2426	1788	2351	4205	4.78009	9.5395	0.501083	5.33136	3.47546	14.3196	15.0937	2.50792	2.29381	2.88332	3.35871	2.97842	2.25216
17-022	1	16.5521	7.28	0.5437	0.2884	2044	2173	4222	7.13175	8.52051	0.83701	5.54731	3.6224	15.6523	15.4066	3.03224	2.43993	3.04838	3.57876	3.15719	2.48448
17-023	1	16.5521	7.28	0.5678	0.3	2390	2395	4863	7.7262	8.93106	0.865094	5.56575	3.79732	16.6573	17.2948	2.4947	2.61381	3.23977	3.73457	3.35371	2.84715
17-024	1	16.5521	7.28	0.6331	0.3412	2120	2115	4364	8.77262	8.91655	0.983857	5.68999	4.07441	17.6892	16.0839	3.12267	2.51201	3.3591	4.00192	3.57651	2.4246
17-026	1	16.5521	7.28	0.6009	0.3199	2119	2348	4658	6.87096	9.96597	0.689442	5.35847	3.95285	16.8369	16.7266	2.60286	2.7521	3.43487	3.93355	3.35346	2.46655
17-027	1	16.5521	7.28	0.4973	0.2619	2074	1984	4178	7.34226	6.41705	1.14418	5.08032	3.56541	13.7593	15.3137	2.27455	2.04844	2.83452	3.37802	2.93688	2.55197
17-028	1	16.5521	7.28	0.5586	0.2923	1851	2033	4086	7.17775	8.06337	0.890167	5.36722	3.61011	15.2411	15.184	2.74508	2.08045	2.84475	3.60715	3.21799	2.68264
17-029	1	16.5521	7.28	0.4441	0.2689	2235	2516	4883	7.03812	7.4619	0.943208	5.33314	3.63699	14.5	17.726	2.73851	2.02709	2.63217	3.52143	3.43497	2.752
17-030	1	16.5521	7.28	0.3898	0.2014	2003	1969	3985	5.36645	5.6917	0.942855	4.52605	3.40058	11.0581	14.4812	2.62493	1.94574	2.63001	3.09176	2.75086	2.17025
17-031	1	16.5521	7.28	0.3017	0.1365	1430	1419	2909	3.94553	4.06809	0.969873	4.0391	2.51113	8.01361	10.7156	2.09141	1.65942	2.16093	2.50794	2.17539	1.69194
17-032	1	16.5521	7.28	0.5239	0.2761	2180	2093	4431	7.08562	7.63901	0.927557	5.20343	3.80918	14.7246	16.4259	3.04133	2.56305	3.20493	3.38	3.14015	2.44828
17-033	1	16.5521	7.28	0.3828	0.2221	2144	2321	4626	6.00194	6.96202	0.862097	5.42855	3.35681	12.964	16.8293	2.96147	1.74469	2.26476	3.10903	2.93309	2.25095
17-034	1	16.5521	7.28	0.3709	0.1781	2377	2256	4765	5.91682	5.0693	1.16719	4.97343	2.99737	10.9861	17.0191	2.74391	1.77421	2.38039	2.85697	2.54509	1.92032
17-035	1	16.5521	7.28	0.3961	0.1984	2060	2404	4711	5.29953	6.25433	0.847338	5.23767	3.07789	11.5539	16.7404	3.25207	1.78844	2.29551	2.86296	2.69892	2.21257
17-036	1	16.5521	7.28	0.403	0.2362	2359	2261	4692	7.19895	6.42526	1.12041	5.55628	3.45183	13.6242	17.021	2.36475	2.24434	2.85608	3.31715	2.66434	1.74241
17-037	1	16.5521	7.28	0.3769	0.1907	2060	1743	3839	6.89891	4.82752	1.42908	5.18189	2.91577	11.7264	13.8579	2.43642	1.89496	2.49794	2.88248	2.53555	1.87069
17-038	1	16.5521	7.28	0.5013	0.251	2191	2516	4759	7.92518	6.95703	1.13916	5.47097	3.69024	14.8822	20.0761	2.71387	2.31125	3.24387	3.33057	2.91604	2.26847
17-039	1	16.5521	7.28	0.4227	0.2165	2389	2292	4927	6.77401	6.30279	1.07476	5.06193	3.45463	13.0768	17.521	1.79816	2.30079	2.82253	3.32149	2.65453	2.06284
17-040	1	16.5521	7.28	0.3913	0.1839	2362	2310	4795	7.12118	6.16906	1.15434	4.83984	3.78481	13.2902	19.0616	2.57763	2.37628	3.07281	3.5753	3.05221	2.27459
17-041	1	16.5521	7.28	0.3911	0.2118	2058	2006	4069	6.13147	6.3187	0.970369	5.037	3.24924	12.4502	14.4921	3.56231	2.00472	2.53037	3.09653	2.83538	2.19527
17-042	1	16.5521	7.28	0.3523	0.1802	2134	1996	4186	6.15134	4.77024	1.28952	4.93034	2.92045	10.9216	15.0412	2.72491	1.98453	2.42496	2.74047	2.5178	1.91395
17-043	1	16.5521	7.28	0.4131	0.2215	1984	2056	4054	6.66659	6.89212	0.967277	5.12432	3.26007	13.5587	14.7207	2.91964	2.24016	2.65706	3.11777	3.06758	2.52206
17-044	1	16.5521	7.28	0.5217	0.2762	1896	1884	3935	7.96703	6.76879	1.17702	5.11483	3.70266	14.7358	14.4854	2.3614	2.4468	3.09227	3.67278	3.16624	2.5215
17-047	1	16.5521	7.28	0.3582	0.1885	1638	1755	3408	4.85915	6.05709	0.802225	4.72458	3.10789	10.9162	12.7209	2.22112	2.04802	2.65009	2.94015	2.38039	1.72688
17-048	1	16.5521	7.28	0.4635	0.2409	2233	2205	4653	6.26646	7.67671	0.816296	5.50962	3.44072	13.9432	16.6671	2.7833	2.35051	2.8374	3.42527	2.64264	1.9205
17-049	1	16.5521	7.28	0.3803	0.1851	2401	2215	4740	4.46442	7.55829	0.590666	5.04477	3.35058	12.0227	17.1015	3.21019	1.96083	2.48452	3.01493	2.87702	2.11972
17-050	1	16.5521	7.28	0.4483	0.2315	2241	2106	4446	6.23818	6.65853	0.936871	5.20918	3.49316	12.8967	16.4679	2.8071	2.40561	2.7033	3.34242	2.68674	1.92613
17-051	1	16.5521	7.28	0.2703	0.1371	1948	2144	4147	3.15	5.0462	0.624234	4.33141	2.57145	8.1962	14.7013	2.0028	1.80186	2.2335	2.3744	1.95719	1.39313
17-052	1	16.5521	7.28	0.449	0.229	2235	2525	4854	5.56434	7.41279	0.75064	5.35575	3.28461	12.9771	17.4916	3.1646	1.96615	2.69249	3.11352	2.70544	2.31419
17-053	1	16.5521	7.28	0.4288	0.2088	2466	2424	4918	5.36273	7.18662	0.74621	5.08745	3.37955	12.5493	17.6876	3.44153	2.09316	2.53951	3.1983	2.6125	1.87643
17-054	1	16.5521	7.28	0.3784	0.1933	1987	1806	3852	5.95045	5.99487	0.992591	4.67709	3.49331	11.9453	14.2404	2.20534	2.17223	2.78173	3.17444	2.66918	2.26379
17-055	1	16.5521	7.28	0.3874	0.2339	2308	2421	4848	5.70397	6.03634	0.944939	4.69545	3.31149	11.7403	19.8892	2.45003	2.39983	2.63384	3.10069	2.82403	2.20957
17-056	1	16.5521	7.28	0.3825	0.18	2207	2172	4478	6.43761	5.71621	1.1262	5.33486	3.1944	12.1538	16.2898	3.12345	1.98954	2.42856	2.86037	2.6016	1.69533
17-057	1	16.5521	7.28	0.4977	0.2502	2212	2089	4310	7.76436	6.44661	1.20441	5.40625	3.39969	14.211	15.5968	2.34467	2.21471	2.82289	3.31689	2.81389	2.56486
17-058	1	16.5521	7.28	0.3743	0.1892	1951	1805	3772	6.53383	5.18803	1.2594	4.77845	3.14375	11.7219	13.6485	2.71581	1.80644	2.56052	3.11044	2.93348	2.19841
17-060	1	16.5521	7.28	0.3963	0.1924	2140	2083	4367	6.18041	5.74739	1.07534	4.81376	3.38944	11.9278	15.7803	2.36952	2.11849	2.64907	3.16435	2.63429	2.09921
17-061	1	16.5521	7.28	0.3857	0.1876	2639	2309	4940	6.11256	4.84409	1.26186	5.14286	3.20458	10.9566	18.0705	2.74588	1.65933	2.18827	2.84756	2.48467	2.00891
17-062	1	16.5521	7.28	0.4004	0.218	1838	1885	3748	4.90052	6.6146	0.740864	4.48743	3.38381	11.5151	13.8969	2.56742	1.9727	2.5879	3.27201	2.99347	2.3749
17-063	1	16.5521	7.28	0.31	0.167	1469	1671	3431	4.31322	5.1833	0.832138	4.35842	2.81683	9.49652	12.494	2.38235	1.90051	2.33177	2.70638	2.41746	1.83295
17-066	1	16.5521	7.28	0.4199	0.2233	1985	1990	4040	5.99869	6.39843	0.937526	4.94549	3.26451	12.3971	14.4271	2.48571	2.22851	2.60941	3.25461	2.79616	2.19053
17-067	1	16.5521	7.28	0.4001	0.2024	1965	2364	4419	5.1309	6.29093	0.815603	4.24478	3.56476	11.4218	15.9317	2.29185	2.23035	2.80457	3.34569	2.78087	2.23549
17-068	1	16.5521	7.28	0.4256	0.2203	1670	1785	3734	5.64461	6.91186	0.816655	4.5392	3.51142	12.5565	13.7617	2.81519	2.42854	3.04402	3.36525	3.02624	2.44035
17-069	1	16.5521	7.28	0.4137	0.2055	1984	1915	4046	6.90324	5.821	1.18592	5.07484	3.251	12.7242	14.4894	2.39431	2.06753	2.69419	3.12698	2.93577	2.13363
17-070	1	16.5521	7.28	0.3281	0.1776	1705	1760	3755	4.14239	5.77284	0.717565	4.30485	2.95116	9.91524	13.7525	2.88964	2.06891	2.52663	2.75774	2.62375	1.92636
17-071	1	16.5521	7.28	0.3185	0.1663	1894	1736	3649	5.03789	4.76361	1.05758	4.44674	2.83759	9.80149	13.0245	2.13704	1.92276	2.43649	2.8203	2.39275	1.84228
17-072	1	16.5521	7.28	0.3298	0.1923	1563	1699	3288	4.6003	5.25432	0.875528	4.31757	3.02714	9.85462	12.3826	1.98448	2.0073	2.57662	2.97918	2.49031	1.77837
17-073	1	16.5521	7.28	0.5446	0.3248	2168	2495	4911	7.57003	6.83796	1.10706	5.59465	3.62791	14.408	19.8793	2.78793	2.41964	2.99819	3.44995	3.00666	1.87093
17-074	1	16.5521	7.28	0.3939	0.2047	1587	1521	3336	5.35056	5.16396	1.03613	4.51715	2.99647	10.5145	12.3089	2.42326	1.96521	2.60436	2.96055	2.55275	1.94732
17-075	1	16.5521	7.28	0.3408	0.1646	2174	2054	4273	5.54233	5.37914	1.03034	4.80996	3.15928	10.9215	15.3957	2.87012	1.82552	2.29128	3.04505	2.75375	2.04803
17-076	1	16.5521	7.28	0.3275	0.1758	1689	1815	3525	4.88217	4.7506	1.02769	4.08367	2.99227	9.63277	13.0564	1.7428	2.08507	2.50397	2.86573	2.53829	1.96483
17-078	1	16.5521	7.28	0.3171	0.1556	1931	1813	3801	5.21038	3.87653	1.34408	4.09154	2.96705	9.08691	13.8127	2.48277	1.95569	2.49705	2.61808	2.50209	1.86151
17-079	1	16.5521	7.28	0.3241	0.168	1654	1682	3460	4.73979	4.95221	0.957106	4.26348	2.90418	9.69199	12.673	1.59819	1.93611	2.39525	2.85928	2.61291	1.92818
17-080	1	16.5521	7.28	0.4481	0.2367	1945	2036	4090	6.06415	7.56155	0.801972	4.79727	3.58448	13.6257	14.9438	2.47268	2.26318	2.84717	3.52117	3.16834	2.6199
17-081	1	16.5521	7.28	0.3281	0.1713	1573	1615	3418	5.06946	5.02137	1.00958	4.50209	2.81638	10.0908	12.404	2.1587	1.78005	2.46828	2.78042	2.46398	2.25854
17-082	1	16.5521	7.28	0.348	0.185	1755	1962	3835	3.88221	6.36622	0.609814	4.23915	3.09501	10.2484	13.7792	2.39071	2.1135	2.6689	2.93293	2.63826	2.15713
17-083	1	16.5521	7.28	0.3736	0.1946	1529	1962	3616	4.4867	7.01812	0.639302	4.60266	3.01457	11.5048	13.2505	2.57537	2.03442	2.64791	2.97412	2.74307	2.32594
17-085	1	16.5521	7.28	0.3389	0.1807	1451	1732	3324	4.32407	5.16365	0.837407	4.13575	3.03373	9.48772	12.1047	1.91091	1.98253	2.66137	2.8324	2.41448	2.04764
17-086	1	16.5521	7.28	0.4507	0.2309	1924	1942	3941	5.85094	6.25709	0.935089	4.75959	3.34068	12.108	14.6437	2.37296	2.21986	2.64021	3.33896	2.84323	2.1251
17-087	1	16.5521	7.28	0.3518	0.1833	2310	2021	4342	5.54758	4.70088	1.18012	4.88567	2.87691	10.2485	15.4648	2.99851	1.83121	2.45632	2.8196	2.33514	1.82234
17-088	1	16.5521	7.28	0.4125	0.2131	1756	1854	3673	5.91954	6.42661	0.921098	5.18549	3.12149	12.3461	13.6095	2.75405	2.14206	2.51852	3.10646	2.60901	1.88896
17-089	1	16.5521	7.28	0.293	0.1772	1800	1760	3620	5.35645	4.63329	1.15608	4.57662	2.96494	9.98974	13.3618	2.24755	1.90586	2.44606	2.83081	2.2179	1.79345
17-090	1	16.5521	7.28	0.3248	0.1583	1825	1762	3801	4.23908	5.35402	0.791757	4.28706	2.91292	9.5931	13.8051	2.51314	1.94324	2.39266	2.77253	2.46323	1.83689
17-091	1	16.5521	7.28	0.4088	0.2249	2043	2270	4364	4.39495	6.34739	0.692403	5.00518	2.9713	10.7423	15.5883	2.32382	2.03594	2.41106	2.83076	2.46661	1.87143
17-092	1	16.5521	7.28	0.302	0.1585	1765	1902	3670	3.91703	5.29898	0.739204	4.15812	2.90011	9.21601	13.4609	2.01179	1.99671	2.45335	2.73617	2.32304	1.91137
17-093	1	16.5521	7.28	0.332	0.1675	1856	1774	3716	4.30538	5.04476	0.853437	4.52043	2.85038	9.35014	13.7158	2.13167	1.60226	2.4594	2.69141	2.45007	1.68544
17-094	1	16.5521	7.28	0.326	0.1726	1773	1845	3678	4.26099	4.87049	0.874858	4.32885	2.91783	9.13148	13.5381	1.89928	1.82177	2.40851	2.69338	2.33374	1.54795
17-095	1	16.5521	7.28	0.3018	0.1474	1730	1915	3780	4.40315	4.7204	0.932792	4.07161	3.06135	9.12354	13.7023	1.96096	1.87574	2.50546	2.89091	2.33972	2.11607
17-096	1	16.5521	7.28	0.2838	0.143	1673	2149	3880	3.53636	4.71879	0.74942	4.05919	2.7231	8.25515	14.0323	2.87602	1.7192	2.13628	2.50686	2.31769	2.01928
17-097	1	16.5521	7.28	0.295	0.1582	1476	1619	3169	4.13535	4.25834	0.971117	3.9454	2.82281	8.39369	11.7242	1.64863	1.94441	2.5308	2.72917	2.01756	1.55655
17-099	1	16.5521	7.28	0.4183	0.2216	2016	1797	3924	6.01409	5.81207	1.03476	4.69445	3.50293	11.8262	14.3679	1.80757	2.09055	2.87267	3.16356	2.87448	2.22061
17-100	1	16.5521	7.28	0.3363	0.173	1587	1653	3274	4.16142	4.80824	0.865478	4.23099	2.89629	8.96966	12.2785	1.34847	1.77073	2.38509	2.83586	2.20492	1.70929
17-101	1	16.5521	7.28	0.2673	0.1316	1510	1404	3166	3.62816	4.08446	0.888283	4.25427	2.53928	7.71262	11.7357	2.13884	1.37004	1.9105	2.52324	2.10384	1.6623
17-102	1	16.5521	7.28	0.4015	0.2462	2375	2563	4962	5.84705	6.0253	0.970416	4.91823	3.2829	11.8724	20.4097	1.84883	2.36833	2.91796	3.07624	2.618	1.91231
17-104	1	16.5521	7.28	0.2818	0.1455	1622	1816	3562	3.70423	4.60643	0.804144	4.12589	2.7585	8.31066	13.1704	1.66938	1.88987	2.19707	2.66325	2.15257	1.6078
17-105	1	16.5521	7.28	0.3045	0.156	1561	1445	3260	4.31516	3.87349	1.11403	4.291	2.51747	8.18865	11.9842	1.49815	1.65549	2.18214	2.39643	2.07169	1.41348
17-106	1	16.5521	7.28	0.278	0.144	1496	1572	3253	4.6247	3.80354	1.21589	4.11995	2.76882	8.42824	11.9958	2.04663	1.65983	2.113	2.56924	2.29884	1.88443
17-107	1	16.5521	7.28	0.3124	0.1517	1564	1649	3247	3.71244	4.92028	0.754518	4.20267	2.74189	8.63272	11.9325	2.39942	1.57803	2.27089	2.62121	2.44875	1.90433
17-108	1	16.5521	7.28	0.2648	0.1591	1592	1744	3421	3.75722	4.72534	0.795122	4.15726	2.84855	8.48257	12.5506	1.77775	1.78699	2.23934	2.48305	2.18358	1.62004
17-109	1	16.5521	7.28	0.2588	0.1274	1399	1365	2786	3.71671	3.49241	1.06423	3.95726	2.39169	7.20912	10.3974	1.88883	1.60786	2.00558	2.37214	1.96306	1.47355
17-110	1	16.5521	7.28	0.316	0.1613	1528	1548	3233	4.55991	4.48634	1.0164	4.24853	2.77839	9.04625	12.0269	1.54549	1.91579	2.35965	2.71935	2.21257	1.62278
17-111	1	16.5521	7.28	0.2658	0.1314	1711	1871	3651	3.30934	4.17968	0.791769	3.7059	2.80408	7.48902	13.1987	1.98552	1.85638	2.23141	2.62821	2.30073	1.64216
17-112	1	16.5521	7.28	0.2679	0.1437	1319	1328	2675	3.33995	3.69163	0.904735	3.34288	2.59573	7.03157	9.95683	1.99061	1.63179	2.1143	2.56865	2.33957	1.90044
17-113	1	16.5521	7.28	0.2388	0.1191	1559	1439	3077	3.06186	3.61336	0.847373	3.93342	2.29601	6.67522	11.3525	1.69216	1.52086	1.93166	2.22353	1.67655	1.37748
17-114	1	16.5521	7.28	0.2543	0.1237	1625	1778	3588	3.69393	3.79256	0.973995	4.01809	2.50066	7.48649	12.9251	1.97887	1.74718	2.09343	2.29246	2.13244	1.5099
17-115	1	16.5521	7.28	0.2828	0.147	1591	1675	3307	3.38275	4.36945	0.774182	3.95231	2.64095	7.75221	12.1318	2.10798	1.70781	2.09983	2.51511	1.98732	1.52113
17-116	1	16.5521	7.28	0.3022	0.1566	1563	1583	3223	3.57238	4.7097	0.758515	3.93308	2.8757	8.28208	11.9067	1.59595	1.86023	2.40979	2.54021	2.14711	1.93181
17-117	1	16.5521	7.28	0.318	0.156	1933	1750	3989	3.93822	4.85114	0.811814	4.15205	2.89104	8.78936	14.604	1.356	1.91596	2.37728	2.63544	2.34164	1.60831
17-118	1	16.5521	7.28	0.1983	0.0935	1625	1697	3365	2.92983	3.16207	0.926552	3.79887	2.22991	6.0919	12.0724	1.56518	1.32968	1.71916	2.06011	1.80954	1.35818
17-119	1	16.5521	7.28	0.2364	0.1198	1868	2002	3903	4.12032	4.17281	0.987422	3.77209	3.12651	8.29313	14.1434	1.79067	1.79732	2.30565	2.81614	2.61348	1.96964
17-120	1	16.5521	7.28	0.2562	0.1344	1584	1212	2972	3.99717	2.87724	1.38924	3.60123	2.63126	6.87442	10.9806	1.43374	1.75616	2.21491	2.36191	1.90803	1.40581
18-001	2	17.1887	7.13	0.3045	0.1676	1448	1389	2845	4.47328	4.22037	1.05993	3.72591	3.04642	8.69365	10.8295	1.6609	2.14335	2.70925	3.00434	2.37937	1.80172
18-002	2	17.1887	7.13	0.2134	0.1089	1228	1218	2503	2.98432	3.02964	0.98504	3.16708	2.41876	6.01396	9.18348	1.61348	1.62689	2.01461	2.41348	2.17325	1.56216
18-003	2	17.1887	7.13	0.2176	0.1146	1284	1132	2491	3.50154	2.82994	1.23732	3.19799	2.4476	6.33148	9.34689	1.59052	1.74561	2.17134	2.44726	2.13687	1.59175
18-004	2	17.1887	7.13	0.2229	0.117	1209	1149	2373	2.81128	2.69664	1.04251	2.8867	2.30465	5.50792	8.81472	1.34583	1.74761	2.01535	2.28487	2.08396	1.59441
18-005	2	17.1887	7.13	0.2812	0.139	1228	1340	2584	2.96426	3.4218	0.866287	3.06932	2.44955	6.38606	9.48021	1.49932	1.97904	2.2698	2.446	2.17061	1.73646
18-006	2	17.1887	7.13	0.2205	0.1263	1293	1173	2526	3.32118	3.06009	1.08532	3.17094	2.56536	6.38127	9.45195	1.33207	1.91654	2.33257	2.53672	1.96616	1.50086
18-007	2	17.1887	7.13	0.1315	0.0747	1108	1001	2135	2.5577	2.24322	1.14019	2.93629	2.17819	4.80092	8.16723	1.54472	1.24164	1.77224	2.17221	1.91716	1.42848
18-008	2	17.1887	7.13	0.2684	0.1346	1200	1222	2561	3.15118	3.21707	0.97952	3.12255	2.43994	6.36825	9.53224	1.75024	1.92077	2.25893	2.40703	2.15517	1.5038
18-010	2	17.1887	7.13	0.1705	0.1032	1134	1127	2377	2.89563	2.84575	1.01753	2.8838	2.44336	5.74139	8.84237	1.50314	1.69427	2.12624	2.43684	2.18441	1.76023
18-011	2	17.1887	7.13	0.2265	0.1348	1093	1141	2312	2.55021	2.91957	0.873486	2.75503	2.44355	5.46978	8.6628	1.38869	1.72552	2.14962	2.43872	2.17332	1.70789
18-012	2	17.1887	7.13	0.344	0.1795	1349	1246	2837	4.23384	3.89341	1.08744	3.50294	2.94606	8.12726	10.6077	1.48764	2.1712	2.60579	2.8921	2.36151	1.67138
18-013	2	17.1887	7.13	0.1641	0.0942	1118	1127	2384	2.89856	2.98367	0.971473	3.221	2.40288	5.88223	9.01568	1.6948	1.53062	2.02244	2.39408	2.06312	1.52959
18-014	2	17.1887	7.13	0.2117	0.1124	1239	1228	2546	2.91335	2.96861	0.981385	3.19536	2.28716	5.88196	9.39041	1.82942	1.59664	1.89923	2.26621	1.99933	1.76298
18-015	2	17.1887	7.13	0.1543	0.0879	1124	1051	2184	2.61178	2.33615	1.11799	2.85578	2.16727	4.94792	8.28778	1.37611	1.55132	1.96908	2.16133	1.87584	1.40278
18-016	2	17.1887	7.13	0.1548	0.0906	994	1010	2092	2.1659	2.2433	0.965498	2.77748	2.04795	4.4092	7.89608	1.44394	1.32054	1.73116	2.03802	1.76744	1.25815
18-017	2	17.1887	7.13	0.2002	0.1141	1210	1164	2423	3.02516	2.90178	1.04252	3.07127	2.42145	5.92695	9.09896	1.55776	1.78687	2.10441	2.42064	2.05719	1.54255
18-018	2	17.1887	7.13	0.2217	0.1207	1134	1208	2379	2.62679	3.11669	0.842814	3.00376	2.42512	5.74349	8.96702	1.4138	1.77116	2.16994	2.4143	1.9601	1.50935
18-019	2	17.1887	7.13	0.1392	0.0802	1104	1042	2150	2.33061	2.31226	1.00794	2.57151	2.18838	4.64287	7.99602	1.34179	1.64028	1.99676	2.18753	1.96084	1.49868
18-020	2	17.1887	7.13	0.2193	0.1309	1154	1214	2493	2.93691	3.35168	0.876251	3.14318	2.53852	6.28859	9.27598	1.82272	1.58875	2.04571	2.49065	2.32596	1.85795
18-021	2	17.1887	7.13	0.1433	0.0854	988	1037	2165	2.18302	2.48411	0.878793	2.68905	2.06266	4.66714	8.073	1.27955	1.62438	1.93289	2.05829	1.83975	1.43635
18-022	2	17.1887	7.13	0.1958	0.106	1080	1172	2321	2.50914	2.84399	0.882257	2.91565	2.31398	5.35313	8.68338	1.25213	1.75553	2.13255	2.29163	1.9158	1.36021
18-023	2	17.1887	7.13	0.1309	0.0776	1001	998	2043	2.0546	2.29929	0.893579	2.57087	2.18745	4.35389	7.79348	1.45691	1.43481	1.82723	2.16663	1.92676	1.36172
18-024	2	17.1887	7.13	0.2181	0.1192	1242	1369	2655	3.08929	3.80936	0.810973	3.2435	2.59593	6.89865	9.78461	1.69961	1.78727	2.27248	2.58393	2.36827	1.86847
18-025	2	17.1887	7.13	0.1553	0.0842	975	974	1992	2.02549	1.89438	1.06921	2.58929	1.86493	3.91988	7.4734	1.18448	1.33494	1.64637	1.85637	1.63193	1.29202
18-026	2	17.1887	7.13	0.1298	0.0754	989	923	1985	2.0851	1.94701	1.07093	2.63595	1.95273	4.03211	7.54977	1.35747	1.30904	1.65345	1.9487	1.68214	1.27631
18-027	2	17.1887	7.13	0.1684	0.1003	998	1170	2237	2.21324	2.85276	0.775825	2.87113	2.23647	5.06601	8.34817	1.56569	1.45392	1.87393	2.23035	2.00316	1.54134
18-028	2	17.1887	7.13	0.2862	0.1654	1349	1328	2837	3.96637	3.97563	0.997671	3.34717	2.7814	7.942	10.4512	1.71684	2.27125	2.61065	2.7779	2.47245	1.86263
18-030	2	17.1887	7.13	0.1893	0.1102	1057	1134	2358	2.55277	2.87174	0.888926	2.93184	2.26709	5.42451	8.7701	1.30218	1.70069	2.08135	2.24942	1.93465	1.52481
18-031	2	17.1887	7.13	0.1957	0.1144	1286	1249	2546	3.32586	2.98055	1.11586	3.14963	2.4192	6.30641	9.3229	1.49832	1.90414	2.21808	2.41784	2.09659	1.60828
18-033	2	17.1887	7.13	0.2387	0.1398	1299	1249	2559	3.44303	3.23154	1.06544	3.01191	2.70003	6.67457	9.52329	1.3698	2.1327	2.46059	2.67933	2.2814	1.70644
18-034	2	17.1887	7.13	0.2627	0.152	1260	1177	2520	3.49183	3.15735	1.10594	2.85577	2.75697	6.64919	9.5575	1.16303	2.17778	2.5304	2.70943	2.31436	1.80688
18-035	2	17.1887	7.13	0.2115	0.1118	1133	1143	2341	2.73848	2.70187	1.01355	3.02702	2.2516	5.44035	8.77192	1.34257	1.62559	2.00647	2.22926	1.91596	1.3502
18-037	2	17.1887	7.13	0.3408	0.185	1463	1365	2872	4.18667	3.74256	1.11866	3.51631	2.79153	7.92923	10.5243	1.97894	1.83711	2.34092	2.77351	2.53403	1.99155
18-038	2	17.1887	7.13	0.1836	0.1009	1159	1187	2346	2.60539	2.49862	1.04273	2.90689	2.10073	5.10401	8.5504	1.34248	1.63349	1.90807	2.09475	1.83416	1.43366
18-039	2	17.1887	7.13	0.1741	0.0953	1074	1104	2241	2.41059	2.6068	0.924732	2.86768	2.22117	5.0174	8.38217	1.52421	1.39436	1.84879	2.21046	1.99066	1.58641
18-040	2	17.1887	7.13	0.2437	0.1304	1271	1141	2542	3.43518	3.05498	1.12445	3.06854	2.6526	6.49015	9.44391	1.54039	1.82192	2.26929	2.64844	2.31117	1.80004
18-041	2	17.1887	7.13	0.1644	0.096	1139	1054	2196	2.7258	2.39817	1.13662	2.81414	2.33514	5.12397	8.37778	1.42456	1.61929	2.04137	2.3321	2.02076	1.5
18-042	2	17.1887	7.13	0.1482	0.0878	988	997	2193	2.47806	2.61294	0.948377	2.99317	2.27041	5.091	8.3858	1.58821	1.33368	1.83169	2.26066	1.92557	1.38486
18-043	2	17.1887	7.13	0.1615	0.0935	1034	1088	2204	2.36278	2.69674	0.876161	2.79581	2.35055	5.05951	8.33324	1.22119	1.62311	2.1073	2.32078	1.88546	1.41295
18-044	2	17.1887	7.13	0.1884	0.1126	1183	1114	2368	3.02479	2.6361	1.14745	3.02048	2.30804	5.6609	8.83659	1.35064	1.7677	2.15136	2.29608	1.95242	1.49324
18-045	2	17.1887	7.13	0.2665	0.1454	1207	1298	2553	2.8976	3.50982	0.82557	3.07446	2.49256	6.40742	9.45106	1.40771	1.98645	2.33507	2.47927	2.16277	1.67339
18-047	2	17.1887	7.13	0.2042	0.1175	1253	1276	2632	3.29102	3.63917	0.904334	3.26497	2.7313	6.93019	9.68706	1.85857	1.67664	2.20595	2.70574	2.46723	1.91004
18-048	2	17.1887	7.13	0.1945	0.1115	1241	1288	2544	3.12943	3.44008	0.909698	3.11812	2.573	6.56952	9.43308	1.71957	1.81518	2.26946	2.56394	2.35435	1.80144
18-049	2	17.1887	7.13	0.2166	0.1191	1152	1270	2476	2.49386	3.44143	0.724658	2.97039	2.38955	5.93529	9.11898	1.36613	1.88077	2.14995	2.3714	2.0532	1.52114
18-051	2	17.1887	7.13	0.1618	0.097	1070	1100	2248	2.53735	2.66495	0.952119	2.87493	2.24606	5.2023	8.43507	1.49272	1.51657	1.95988	2.24197	2.05438	1.61237
18-052	2	17.1887	7.13	0.1937	0.1064	1145	1180	2406	2.75972	3.05559	0.903171	3.14012	2.29598	5.81531	8.97617	1.70583	1.62354	2.02952	2.28524	2.02478	1.56826
18-053	2	17.1887	7.13	0.2394	0.1389	1327	1271	2611	3.32229	3.21061	1.03478	3.1958	2.44734	6.5329	9.65543	1.29591	1.98143	2.29028	2.41732	2.02576	1.58583
18-054	2	17.1887	7.13	0.1862	0.1014	1071	1015	2180	2.60892	2.24367	1.16279	2.54983	2.26216	4.85259	8.20144	1.30569	1.78186	2.08919	2.25617	1.98894	1.56744
18-055	2	17.1887	7.13	0.1588	0.092	1057	1059	2159	2.4196	2.43224	0.994802	2.87169	2.14708	4.85184	8.20984	1.39974	1.37126	1.80265	2.14397	1.88913	1.49124
18-056	2	17.1887	7.13	0.1443	0.0811	1150	983	2180	2.94501	2.1317	1.38153	2.79898	2.29006	5.07671	8.29352	1.41024	1.5578	1.9893	2.28575	2.03379	1.50132
18-057	2	17.1887	7.13	0.1676	0.0882	971	1051	2067	1.97077	2.39011	0.824552	2.5914	2.08133	4.36088	7.78684	1.14512	1.5676	1.88686	2.05165	1.77617	1.38667
18-058	2	17.1887	7.13	0.1379	0.0798	979	1041	2105	2.19188	2.41865	0.906242	2.67969	2.17953	4.61054	7.94906	1.30398	1.528	1.94936	2.17666	1.83251	1.37006
18-059	2	17.1887	7.13	0.1996	0.1132	1220	1271	2517	3.19828	3.30997	0.966257	3.15849	2.56745	6.50826	9.38748	1.82575	1.77756	2.21374	2.54057	2.32181	1.75446
18-060	2	17.1887	7.13	0.2427	0.131	1111	1276	2444	2.49973	3.36564	0.74272	2.86935	2.38032	5.86538	9.10894	1.42994	1.82661	2.18157	2.37923	2.14488	1.67782
18-061	2	17.1887	7.13	0.1572	0.0924	1044	1131	2240	2.38288	2.78729	0.85491	2.67614	2.37087	5.17017	8.36628	1.32304	1.80007	2.1583	2.3693	2.03959	1.58267
18-062	2	17.1887	7.13	0.1476	0.0828	1027	1116	2199	2.19613	2.62471	0.836712	2.92435	2.07816	4.82084	8.18518	1.54814	1.33795	1.77274	2.06241	1.8957	1.49458
18-063	2	17.1887	7.13	0.1882	0.1002	1068	1144	2218	2.23106	2.5207	0.885096	2.93795	2.01163	4.75175	8.25677	1.48427	1.49929	1.80176	2.00851	1.70629	1.25889
18-064	2	17.1887	7.13	0.1994	0.1074	1093	1163	2276	2.48406	2.80703	0.884943	2.84867	2.30322	5.29109	8.56396	1.3195	1.71609	2.07388	2.27957	1.93481	1.45235
18-065	2	17.1887	7.13	0.2102	0.1202	1186	1193	2412	2.93098	3.03522	0.965659	2.88875	2.54454	5.9662	9.05977	1.32334	1.95475	2.31401	2.54058	2.12243	1.58057
18-066	2	17.1887	7.13	0.1632	0.0833	1181	1145	2412	2.87512	2.89479	0.993206	3.12452	2.2677	5.76991	8.96496	1.69701	1.6876	2.06402	2.26197	1.94308	1.50491
18-067	2	17.1887	7.13	0.2625	0.1396	1147	1331	2487	2.30236	3.66041	0.62899	3.03565	2.41894	5.96277	9.24259	1.59874	1.72413	1.99033	2.40019	2.16757	1.68686
18-068	2	17.1887	7.13	0.2064	0.1114	1220	1164	2396	2.70342	2.77307	0.974885	3.0428	2.18166	5.47648	8.82894	1.34153	1.7503	2.0338	2.15796	1.81588	1.38133
18-069	2	17.1887	7.13	0.2007	0.1034	1104	1077	2210	2.45371	2.39135	1.02608	2.82703	2.11728	4.84506	8.27907	1.34698	1.54494	1.88372	2.11311	1.80835	1.362
18-070	2	17.1887	7.13	0.2004	0.1164	1232	1208	2595	3.38747	3.19689	1.05962	3.25112	2.52015	6.58436	9.55173	1.57335	1.92192	2.28394	2.5117	2.10991	1.54007
18-071	2	17.1887	7.13	0.1714	0.101	1096	1066	2240	2.46572	2.38567	1.03355	2.87372	2.09545	4.85139	8.32775	1.45177	1.48073	1.81762	2.0931	1.80832	1.40151
18-072	2	17.1887	7.13	0.1526	0.0862	1016	923	1966	2.11501	1.7627	1.19987	2.43963	1.93679	3.87772	7.36074	1.1598	1.44136	1.75027	1.93518	1.68362	1.28678
18-073	2	17.1887	7.13	0.145	0.0854	1098	1094	2206	2.61629	2.53985	1.03009	2.78391	2.33492	5.15614	8.3967	1.4788	1.55044	1.96287	2.32589	2.06161	1.59818
18-074	2	17.1887	7.13	0.2251	0.1205	1168	1116	2304	2.70793	2.42989	1.11442	2.75581	2.21362	5.13781	8.53007	1.1851	1.8621	2.09849	2.18612	1.8979	1.38622
18-075	2	17.1887	7.13	0.1566	0.0859	1112	1040	2254	2.8298	2.32702	1.21606	2.89613	2.29045	5.15682	8.46892	1.2532	1.62026	2.00706	2.26362	1.8833	1.41671
18-077	2	17.1887	7.13	0.1255	0.0741	931	948	1954	1.87194	2.0151	0.928956	2.41955	2.00035	3.88703	7.31908	1.00138	1.51233	1.82058	1.97891	1.69288	1.28878
18-078	2	17.1887	7.13	0.2123	0.1214	1122	1081	2396	2.90659	2.96313	0.980921	2.66742	2.63136	5.86972	9.01805	1.19668	2.01199	2.4464	2.61901	2.17636	1.69172
18-079	2	17.1887	7.13	0.1422	0.0831	1038	1101	2237	2.39464	2.72406	0.87907	2.96822	2.25984	5.11869	8.44188	1.74649	1.30248	1.8419	2.22675	2.03774	1.50416
18-081	2	17.1887	7.13	0.1652	0.0869	995	1017	2079	2.2048	2.24599	0.981664	2.59653	2.11722	4.45079	7.87279	1.1577	1.6107	1.9514	2.09852	1.72788	1.33032
18-082	2	17.1887	7.13	0.2288	0.1212	1048	1090	2205	2.44168	2.6409	0.924564	2.86452	2.26475	5.08258	8.37519	1.39265	1.61356	1.99864	2.25796	1.91194	1.34856
18-083	2	17.1887	7.13	0.1526	0.088	1189	1189	2401	2.47545	2.57431	0.961595	3.12933	1.99128	5.04976	8.76143	1.79619	1.44516	1.74576	1.96003	1.78615	1.47044
18-084	2	17.1887	7.13	0.1427	0.0837	1080	1102	2323	2.6814	2.98032	0.8997	2.99556	2.41402	5.66172	8.74806	1.43514	1.6339	2.09652	2.40547	2.07557	1.54568
18-085	2	17.1887	7.13	0.1945	0.1052	1089	1155	2263	2.30595	2.47488	0.931743	2.89435	1.98942	4.78083	8.37722	1.48869	1.6054	1.84873	1.97994	1.69302	1.27683
18-086	2	17.1887	7.13	0.1915	0.1024	1065	1127	2191	2.29017	2.61915	0.874396	2.82292	2.13642	4.90932	8.28456	1.36917	1.55702	1.88893	2.13127	1.8611	1.38526
18-087	2	17.1887	7.13	0.166	0.0915	1013	1007	2031	2.11467	2.10561	1.0043	2.54497	2.05699	4.22029	7.68957	1.2444	1.46424	1.75584	2.05394	1.76625	1.35927
18-088	2	17.1887	7.13	0.1626	0.0875	1025	1046	2120	2.14578	2.14382	1.00091	2.69506	1.92706	4.2896	7.83664	1.4197	1.39261	1.67631	1.91566	1.76319	1.4164
18-089	2	17.1887	7.13	0.1408	0.077	937	1020	1971	1.81939	2.14973	0.846335	2.47256	1.9817	3.96912	7.43683	1.14261	1.5186	1.81106	1.9722	1.69419	1.24958
18-090	2	17.1887	7.13	0.1465	0.0775	930	960	1903	1.79905	1.91302	0.940424	2.41578	1.89786	3.71207	7.25217	1.34811	1.37405	1.66519	1.88544	1.58658	1.25343
18-091	2	17.1887	7.13	0.1435	0.0827	1094	1038	2253	2.8229	2.35754	1.19739	2.79645	2.26905	5.18043	8.40154	1.46287	1.64317	2.04203	2.2629	2.0524	1.59744
18-092	2	17.1887	7.13	0.1698	0.1013	1070	1057	2202	2.44895	2.37773	1.02996	2.6256	2.2633	4.82668	8.16154	1.1616	1.68509	2.05412	2.24954	1.8207	1.50013
18-093	2	17.1887	7.13	0.1517	0.0826	955	945	1948	2.0225	1.95816	1.03286	2.40263	2.06405	3.98066	7.39995	1.05576	1.52419	1.85838	2.04742	1.71739	1.3134
18-094	2	17.1887	7.13	0.1627	0.0827	1088	1060	2178	2.51076	2.33395	1.07576	2.77002	2.19795	4.8447	8.16255	1.42592	1.51693	1.93575	2.19125	1.87853	1.52011
18-096	2	17.1887	7.13	0.156	0.0906	992	1073	2202	2.22353	2.64016	0.842195	2.62849	2.353	4.86368	8.24204	1.25356	1.58924	2.03504	2.34378	2.05786	1.4827
18-097	2	17.1887	7.13	0.1499	0.088	1031	1005	2101	2.32118	2.22281	1.04425	2.73512	2.10861	4.54399	7.93375	1.47527	1.33683	1.79236	2.10362	1.89776	1.45129
18-098	2	17.1887	7.13	0.1596	0.0796	1017	1036	2077	2.12714	2.09489	1.0154	2.61099	2.0031	4.22203	7.72178	1.24677	1.45348	1.74679	1.99709	1.7437	1.34512
18-099	2	17.1887	7.13	0.176	0.0833	874	840	2042	1.88904	2.23176	0.846437	2.52041	1.97568	4.12081	7.63648	1.25483	1.5057	1.76162	1.97564	1.74403	1.34466
18-100	2	17.1887	7.13	0.1834	0.1102	1137	1081	2278	2.69482	2.59012	1.04042	3.05423	2.20284	5.28494	8.57793	1.59748	1.51223	1.90958	2.19748	1.88823	1.41642
18-101	2	17.1887	7.13	0.1663	0.0891	1052	1092	2180	2.18971	2.3085	0.948542	2.79388	1.95541	4.49821	8.09185	1.52545	1.43156	1.68891	1.94043	1.74923	1.38063
18-102	2	17.1887	7.13	0.136	0.0826	1052	1024	2112	2.16582	2.04673	1.05819	2.4627	2.0008	4.21255	7.72799	1.21097	1.57777	1.82133	1.99661	1.82296	1.44601
18-103	2	17.1887	7.13	0.1075	0.064	886	886	1812	1.68372	1.75401	0.959926	2.39118	1.85188	3.43774	6.93772	1.1702	1.28543	1.62544	1.84826	1.52676	1.12871
18-104	2	17.1887	7.13	0.188	0.1106	1107	1165	2329	2.73152	2.86892	0.952107	2.6941	2.54048	5.60045	8.71205	1.51134	1.81123	2.27365	2.53724	2.28893	1.78432
18-105	2	17.1887	7.13	0.1272	0.0745	1057	979	2074	2.42703	2.07342	1.17054	2.58151	2.18529	4.50045	7.81317	1.20496	1.52713	1.93379	2.17598	1.87224	1.46414
18-106	2	17.1887	7.13	0.123	0.0731	887	929	1893	1.78293	1.86041	0.958354	2.44554	1.86115	3.64333	7.18464	1.28137	1.27671	1.60833	1.84591	1.62354	1.23318
18-107	2	17.1887	7.13	0.1315	0.0768	1011	1006	2116	2.30962	2.21828	1.04118	2.71268	2.11613	4.5279	7.89998	1.44314	1.46316	1.80319	2.10152	1.85457	1.38887
18-108	2	17.1887	7.13	0.1451	0.0801	955	1011	2011	2.06358	2.16254	0.954239	2.44759	2.15622	4.22612	7.68379	1.12259	1.60877	1.95041	2.14993	1.81578	1.34749
18-109	2	17.1887	7.13	0.185	0.1115	1112	1221	2338	2.50524	2.95238	0.848552	2.9092	2.31884	5.45762	8.68923	1.55612	1.74716	2.06896	2.31393	1.9763	1.48919
18-110	2	17.1887	7.13	0.1735	0.0963	1112	1198	2348	2.58459	2.94048	0.87897	2.90161	2.36234	5.52507	8.73483	1.30474	1.78044	2.15206	2.35371	1.98233	1.49753
18-111	2	17.1887	7.13	0.18	0.1059	1077	1179	2311	2.35161	2.88356	0.815523	2.92158	2.23614	5.23518	8.6575	1.20206	1.78052	2.08641	2.19709	1.7495	1.31169
18-112	2	17.1887	7.13	0.2185	0.1182	1205	1135	2420	2.86101	2.86901	0.997214	2.89788	2.38589	5.73002	8.98566	1.43828	1.8622	2.17289	2.38219	2.04054	1.53086
18-113	2	17.1887	7.13	0.2373	0.1348	1264	1260	2538	2.97822	3.03158	0.982399	3.30182	2.23319	6.0098	9.291	1.88739	1.57444	2.01165	2.22229	2.04032	1.55876
18-114	2	17.1887	7.13	0.1438	0.0764	913	931	1979	1.94459	2.09614	0.927699	2.55065	1.96989	4.04073	7.51758	1.17956	1.38321	1.70284	1.96258	1.73638	1.32867
18-116	2	17.1887	7.13	0.153	0.0817	916	985	1975	1.84909	1.97367	0.936878	2.53604	1.89367	3.82276	7.38258	1.37996	1.2901	1.61023	1.88888	1.68287	1.18581
18-117	2	17.1887	7.13	0.1666	0.0812	1116	1093	2295	2.64756	2.74806	0.963427	2.91601	2.35018	5.39562	8.58821	1.62263	1.58184	1.9908	2.33047	2.02859	1.5296
18-118	2	17.1887	7.13	0.1234	0.0654	866	862	1752	1.47628	1.51929	0.971695	2.37401	1.59871	2.99557	6.63391	1.08401	1.12323	1.40407	1.57988	1.32916	1.0269
18-119	2	17.1887	7.13	0.1311	0.0727	930	953	1902	1.73715	2.01565	0.861832	2.52046	1.92899	3.7528	7.26456	1.25266	1.17529	1.55757	1.92896	1.70299	1.3102
18-120	2	17.1887	7.13	0.2066	0.1082	1133	1168	2332	2.40768	2.77082	0.868943	3.04941	2.06103	5.17851	8.64208	1.52307	1.53388	1.86344	2.05972	1.82291	1.49547
19-001	2	18.6211	7.23	0.3425	0.2075	1481	1564	3092	4.18567	5.23623	0.799367	3.93349	2.99261	9.4219	11.6765	1.80507	2.43658	2.78579	2.93831	2.1927	1.68128
19-002	2	18.6211	7.23	0.259	0.1658	1370	1445	2843	3.94982	3.86486	1.02198	3.36341	2.82139	7.81469	10.6916	1.43256	2.32347	2.6207	2.76332	2.10282	1.43151
19-004	2	18.6211	7.23	0.1781	0.108	1026	1031	2152	2.3102	2.3322	0.990569	2.73005	2.11346	4.6424	8.21112	1.12616	1.65162	1.94183	2.07737	1.69437	1.25424
19-005	2	18.6211	7.23	0.1791	0.1203	1123	1181	2331	2.44699	2.71872	0.90005	2.88268	2.1463	5.16571	8.69008	1.17196	1.79984	2.04761	2.12833	1.75414	1.35687
19-006	2	18.6211	7.23	0.174	0.106	1094	1155	2260	2.24375	2.61097	0.859352	3.11616	2.00991	4.85472	8.49769	1.29746	1.54722	1.84355	1.93007	1.53693	1.08447
19-008	2	18.6211	7.23	0.1544	0.0968	1060	973	2044	2.21199	1.92369	1.14986	2.6018	1.95209	4.13568	7.82288	1.10994	1.60297	1.80468	1.91306	1.48765	1.1018
19-009	2	18.6211	7.23	0.2338	0.1433	1284	1378	2675	3.31667	4.08208	0.812495	3.45714	2.78764	7.39876	10.0967	1.58624	1.88466	2.45761	2.77082	2.31456	1.68611
19-010	2	18.6211	7.23	0.1287	0.081	958	1000	2064	2.03093	2.21513	0.916843	2.70717	1.93758	4.24606	7.79916	1.24306	1.43797	1.70908	1.93138	1.63795	1.24711
19-011	2	18.6211	7.23	0.1123	0.0683	949	988	1955	1.81203	1.99357	0.908937	2.59122	1.85731	3.80561	7.41803	1.45198	1.42527	1.70327	1.84148	1.50532	1.01657
19-012	2	18.6211	7.23	0.2088	0.1324	1061	1139	2376	2.61928	2.78706	0.939797	3.11914	2.14008	5.40634	8.91369	1.32429	1.80157	2.04748	2.1014	1.71219	1.10767
19-013	2	18.6211	7.23	0.2582	0.1594	1282	1381	2672	3.28815	3.66337	0.897573	3.31253	2.62562	6.95152	9.98038	1.37469	2.21226	2.49113	2.56274	1.95033	1.41151
19-014	2	18.6211	7.23	0.1375	0.0869	929	990	1994	1.72074	1.84326	0.93353	2.6708	1.66448	3.56401	7.38583	1.12995	1.35968	1.57014	1.63091	1.31406	0.945144
19-015	2	18.6211	7.23	0.1314	0.0812	954	1000	2009	1.72964	1.9064	0.907278	2.63671	1.66892	3.63604	7.49867	0.952739	1.42921	1.62096	1.5955	1.33914	1.02777
19-017	2	18.6211	7.23	0.1312	0.079	1092	1079	2201	2.32814	2.03608	1.14344	2.9799	1.83154	4.36422	8.09027	1.26961	1.38404	1.66995	1.81597	1.54057	1.17258
19-018	2	18.6211	7.23	0.1261	0.0802	979	890	1890	2.00381	1.49378	1.34143	2.48753	1.76882	3.49759	7.13953	1.14507	1.36339	1.6153	1.7542	1.39233	1.03366
19-019	2	18.6211	7.23	0.138	0.0867	1031	949	2040	2.18878	1.81733	1.20439	2.52104	1.89526	4.00612	7.63692	1.06865	1.52686	1.7656	1.87281	1.68196	1.18764
19-020	2	18.6211	7.23	0.1414	0.0887	1007	965	2006	2.05568	1.98055	1.03794	2.58145	1.99889	4.03623	7.67457	0.896934	1.64626	1.9071	1.89619	1.42481	1.06331
19-021	2	18.6211	7.23	0.2091	0.1258	1309	1257	2705	3.87148	3.20317	1.20864	3.6032	2.52183	7.07465	10.2668	1.57208	1.89301	2.37221	2.49398	1.80028	1.32049
19-022	2	18.6211	7.23	0.1647	0.1048	1066	1054	2191	2.31138	2.16765	1.0663	2.89558	1.9135	4.47903	8.2857	1.14303	1.59891	1.84355	1.85361	1.4587	0.96484
19-023	2	18.6211	7.23	0.2435	0.1522	1283	1301	2592	3.18803	3.37945	0.943359	3.35991	2.50566	6.56748	9.72708	1.22167	2.09051	2.3981	2.42064	1.85133	1.05557
19-024	2	18.6211	7.23	0.1113	0.0706	885	865	1818	1.57175	1.55514	1.01068	2.39369	1.59698	3.12689	6.79913	1.21335	1.25645	1.46858	1.59419	1.42808	0.975125
19-025	2	18.6211	7.23	0.1377	0.0873	995	1048	2109	2.08777	1.94551	1.07312	2.55942	1.90986	4.03328	7.89827	1.08033	1.59475	1.81066	1.8712	1.51127	1.15738
19-026	2	18.6211	7.23	0.3079	0.1936	1455	1403	3001	4.40016	4.12165	1.06757	3.78133	2.7611	8.52181	11.086	1.44478	2.28029	2.61884	2.66702	2.22206	1.7526
19-027	2	18.6211	7.23	0.2474	0.1501	1318	1322	2665	3.46752	3.31044	1.04745	3.39156	2.40378	6.77796	9.95365	1.59975	2.04859	2.3371	2.39677	1.89672	1.39359
19-028	2	18.6211	7.23	0.2103	0.1317	1197	1207	2446	2.77297	2.75177	1.0077	3.06306	2.23072	5.52475	9.13431	1.29791	1.76279	2.09544	2.15922	1.65774	1.21864
19-029	2	18.6211	7.23	0.1964	0.1244	1262	1286	2554	2.84838	3.13154	0.909577	3.31438	2.25344	5.97993	9.40564	1.29523	1.76821	2.09087	2.19533	1.77205	1.3749
19-031	2	18.6211	7.23	0.2056	0.1276	1216	1231	2464	2.81097	2.81931	0.997043	3.25211	2.12619	5.63029	9.1029	1.51481	1.72795	2.04532	2.11368	1.75483	1.30959
19-032	2	18.6211	7.23	0.1226	0.0753	862	920	1889	1.47986	1.93796	0.763616	2.53263	1.70942	3.41782	7.13321	1.05323	1.30527	1.59166	1.68185	1.31592	0.974932
19-033	2	18.6211	7.23	0.1816	0.1118	1166	1271	2587	2.74515	3.01492	0.910523	3.23296	2.17571	5.76007	9.52192	1.10236	1.76467	2.04549	2.14123	1.81101	1.30077
19-034	2	18.6211	7.23	0.2262	0.136	1209	1260	2568	3.41648	3.35496	1.01834	3.24286	2.62907	6.77144	9.75314	1.49824	2.05948	2.43394	2.59967	2.03488	1.48733
19-035	2	18.6211	7.23	0.1567	0.0998	980	995	2114	2.20739	2.24124	0.984896	2.67882	2.09164	4.44864	7.96954	1.10896	1.67039	1.94762	2.04191	1.5835	1.10973
19-036	2	18.6211	7.23	0.2866	0.1792	1401	1378	2824	4.14421	3.94157	1.05141	3.37088	2.9726	8.08578	10.6647	1.51305	2.24259	2.61015	2.95891	2.42351	1.80681
19-037	2	18.6211	7.23	0.2347	0.1472	1294	1245	2573	3.3522	3.08007	1.08835	3.35179	2.44053	6.43227	9.69687	1.39154	1.83162	2.22151	2.38283	1.8288	1.28511
19-038	2	18.6211	7.23	0.2696	0.1578	1377	1333	2785	4.09004	3.88505	1.05277	3.3877	2.9117	7.97509	10.5313	1.50143	2.2548	2.6275	2.8972	2.44812	1.60288
19-039	2	18.6211	7.23	0.2223	0.1405	1212	1149	2535	3.02592	2.90985	1.03989	3.29647	2.1887	5.93577	9.3081	1.41919	1.72764	2.0268	2.16047	1.88382	1.47129
19-040	2	18.6211	7.23	0.1247	0.0794	923	878	1825	1.69815	1.4747	1.15152	2.32918	1.65257	3.17285	6.92434	0.810369	1.4273	1.60121	1.60147	1.28792	0.924438
19-041	2	18.6211	7.23	0.2223	0.1363	1127	1199	2433	2.70681	2.99734	0.90307	3.12787	2.24534	5.70414	9.18002	1.45083	1.86617	2.11275	2.23654	1.70094	1.25384
19-042	2	18.6211	7.23	0.1972	0.1165	1208	1220	2465	2.83674	3.05442	0.928734	3.01675	2.37874	5.89116	9.23068	1.24243	1.96235	2.25644	2.34834	1.88445	1.43998
19-044	2	18.6211	7.23	0.1683	0.105	1085	1119	2237	2.17052	2.43343	0.89196	2.83365	1.91696	4.60395	8.34458	0.924659	1.68713	1.88116	1.87995	1.52775	1.19596
19-045	2	18.6211	7.23	0.1552	0.0973	1058	1026	2235	2.43957	2.34744	1.03924	2.84143	2.1088	4.78701	8.43273	1.0723	1.75917	2.02103	2.00313	1.57173	1.07361
19-046	2	18.6211	7.23	0.1858	0.1149	1247	1153	2485	2.87485	2.59919	1.10606	3.20832	2.09994	5.47404	9.07606	1.40006	1.73172	1.91621	2.07812	1.6072	1.16842
19-047	2	18.6211	7.23	0.2859	0.1729	1463	1444	3016	4.24179	3.74876	1.13152	3.94304	2.47308	7.99055	11.0347	1.96842	2.03367	2.27437	2.47019	2.01241	1.51955
[truncated: 4,527 more rows]

## Sheet: Metadata
Column name	Meaning
Code	Leaf code. The two numbers before the hyphen represent the tree number from 01 to 60, i.e., each of the 60 trees; The three numbers after the hyphen represent the leaf number from the same tree.
Site	Site code. There are two sites, with 30 trees sampled for each site.
DBH	Diameter at breast height (cm)
Height	Tree height in m. For the same tree, e.g., "001", there is only one height value.
FM	Leaf fresh mass (g)
DM	Leaf dry mass (g)
n1	The number of data points on the boundary of the left side of a leaf lamina, which form half the edge of the leaf lamina
n2	The number of data points on the boundary of the right side of a leaf lamina, which also form half the edge of the leaf lamina
n	The number of data points on the boundary of a leaf, which form an integrated boundary of the leaf lamina
upper.area	The area of the left side of a leaf (cm2)
lower.area	The area of the right side of a leaf (cm2)
AR	Area ratio of the left side to the right side of a leaf
scan.length	Leaf length (cm)
scan.width	Maximum leaf width (cm)
scan.area	Leaf area (cm2) = upper.area + lower.area
scan.perimeter	Leaf perimeter (cm)
x.width	Distance from leaf base to a point on the leaf length axis associated with maximum leaf width
width.1e	Leaf width associated with 1/8 leaf length (starting from the leaf base)
width.2e	Leaf width associated with 2/8 leaf length (starting from the leaf base)
width.4e	Leaf width associated with 4/8 leaf length (starting from the leaf base)
width.6e	Leaf width associated with 6/8 leaf length (starting from the leaf base)
width.7e	Leaf width associated with 7/8 leaf length (starting from the leaf base)
RWL = scan.width / scan.length
EI = scan.area / (pi/4*scan.length*scan.width)
PRI = width.2e / width.6e
DRI = width.1e / width.7e
Centroid ratio = x.width / scan.length
